# Supplementary material for: Phenazin-5-ium hydrogen sulfate monohydrate
Source: Acta Crystallogr Sect E Struct Rep Online. 2013 Mar 2;69(Pt 4):o471. doi: 10.1107/S160053681300562X (PMC3629511; doi:10.1107/S160053681300562X)
Supplement: Supplementary file 1 [file e-69-0o471-sup1.cif]

##############################################################################
#                                                                            #
# This CIF contains the data in a paper accepted for publication in          #
# Acta Crystallographica Section E. It conforms to the requirements of       #
# Notes for Authors for Acta Crystallographica Section E, and has been       #
# peer reviewed under the auspices of the IUCr Commission on Journals.       #
#                                                                            #
# Full details of the Crystallographic Information File format               #
# are given in the paper "The Crystallographic Information File (CIF):       #
# a New Standard Archive File for Crystallography" by S. R. Hall, F. H.      #
# Allen and I. D. Brown [Acta Cryst. (1991), A47, 655-685].                  #
#                                                                            #
# The current version of the core CIF dictionary is obtainable from          #
# ftp://ftp.iucr.org/pub/cif_core.dic.                                       #
#                                                                            #
# Software is freely available for graphical display of the structure(s)     #
# in this CIF. For information consult the CIF software page                 #
# http://www.iucr.org/resources/cif/software.                                #
#                                                                            #
# This file may be used for bona fide research purposes within the           #
# scientific community so long as proper attribution is given to the journal # 
# article from which it was obtained.                                        #
#                                                                            #
##############################################################################
data_I
_audit_creation_method     SHELXL-97
_chemical_name_systematic
;
Phenazin-5-ium hydrogen sulfate monohydrate
;
_chemical_name_common     ?
_chemical_formula_moiety     'C12 H9 N2 +, H O4 S -, H2 O'
_chemical_formula_sum     'C12 H12 N2 O5 S'
_chemical_formula_iupac     'C12 H9 N2 +, H S O4 -, H2 O'
_chemical_formula_weight     296.30
_chemical_melting_point     ?
_symmetry_cell_setting     triclinic
_symmetry_space_group_name_H-M     'P -1'
_symmetry_space_group_name_Hall     '-P 1'
loop_
    _symmetry_equiv_pos_as_xyz
    'x, y, z'
    '-x, -y, -z'
_cell_length_a     5.6565(4)
_cell_length_b     10.4019(6)
_cell_length_c     10.9500(5)
_cell_angle_alpha     89.693(4)
_cell_angle_beta     87.202(5)
_cell_angle_gamma     76.412(5)
_cell_volume     625.49(6)
_cell_formula_units_Z     2
_cell_measurement_reflns_used     3015
_cell_measurement_theta_min     4.0387
_cell_measurement_theta_max     73.6591
_cell_measurement_temperature     120(2)
_exptl_crystal_description     prism
_exptl_crystal_colour     red
_exptl_crystal_size_max     0.45
_exptl_crystal_size_mid     0.40
_exptl_crystal_size_min     0.30
_exptl_crystal_density_diffrn     1.573
_exptl_crystal_density_meas     ?
_exptl_crystal_density_method     'not measured'
_exptl_crystal_F_000     308
_exptl_absorpt_coefficient_mu     2.533
_exptl_absorpt_correction_type     multi-scan
_exptl_absorpt_process_details     '(CrysAlis PRO; Agilent, 2011)'
_exptl_absorpt_correction_T_min     0.78594
_exptl_absorpt_correction_T_max     1.00000
_exptl_special_details     ?
_diffrn_ambient_temperature     120(2)
_diffrn_radiation_type     CuK\a
_diffrn_radiation_wavelength     1.54184
_diffrn_radiation_source     'SuperNova (Cu) X-ray Source'
_diffrn_radiation_monochromator     mirror
_diffrn_measurement_device_type
                                   'Agilent SuperNova (Dual, Cu at zero, Atlas)'
_diffrn_measurement_method     '\w scans'
_diffrn_detector_area_resol_mean     10.6501
_diffrn_reflns_number     3789
_diffrn_reflns_av_R_equivalents     0.0131
_diffrn_reflns_av_sigmaI/netI     0.0166
_diffrn_reflns_theta_min     4.04
_diffrn_reflns_theta_max     70.06
_diffrn_reflns_theta_full     70.06
_diffrn_measured_fraction_theta_max     0.986
_diffrn_measured_fraction_theta_full     0.986
_diffrn_reflns_limit_h_min     -6
_diffrn_reflns_limit_h_max     6
_diffrn_reflns_limit_k_min     -12
_diffrn_reflns_limit_k_max     12
_diffrn_reflns_limit_l_min     -13
_diffrn_reflns_limit_l_max     10
_diffrn_standards_number     0
_diffrn_standards_interval_count     ?
_diffrn_standards_interval_time     ?
_diffrn_standards_decay_%     ?
_refine_special_details
;
Refinement of <i>F</i>^2^ against ALL reflections. The weighted <i>R</i>-factor
<i>wR</i> and goodness of fit <i>S</i> are based on <i>F</i>^2^, conventional
<i>R</i>-factors <i>R</i> are based on <i>F</i>, with <i>F</i> set to zero for
negative <i>F</i>^2^. The threshold expression of <i>F</i>^2^ >
\s(<i>F</i>^2^) is used only for calculating <i>R</i>-factors(gt) <i>etc</i>.
and is not relevant to the choice of reflections for refinement.
<i>R</i>-factors based on <i>F</i>^2^ are statistically about twice as large
as those based on <i>F</i>, and <i>R</i>- factors based on ALL data will be
even larger.
;
_reflns_number_total     2341
_reflns_number_gt     2276
_reflns_threshold_expression     I>2\s(I)
_refine_ls_structure_factor_coef     Fsqd
_refine_ls_matrix_type     full
_refine_ls_R_factor_all     0.0329
_refine_ls_R_factor_gt     0.0320
_refine_ls_wR_factor_gt     0.0874
_refine_ls_wR_factor_ref     0.0881
_refine_ls_goodness_of_fit_ref     1.088
_refine_ls_restrained_S_all     1.088
_refine_ls_number_reflns     2341
_refine_ls_number_parameters     193
_refine_ls_number_restraints     0
_refine_ls_hydrogen_treatment     mixed
_refine_ls_weighting_scheme     calc
_refine_ls_weighting_details
         'calc w=1/[\s^2^(Fo^2^)+(0.0466P)^2^+0.3904P] where P=(Fo^2^+2Fc^2^)/3'
_atom_sites_solution_hydrogens     geom
_atom_sites_solution_primary     direct
_atom_sites_solution_secondary     difmap
_refine_ls_shift/su_max     0.000
_refine_ls_shift/su_mean     0.000
_refine_diff_density_max     0.302
_refine_diff_density_min     -0.385
_refine_ls_extinction_method     none
_refine_ls_extinction_coef     ?
loop_
    _atom_type_symbol
    _atom_type_description
    _atom_type_scat_dispersion_real
    _atom_type_scat_dispersion_imag
    _atom_type_scat_source
    'C' 'C' 0.0181 0.0091
                         'International Tables Vol C Tables 4.2.6.8 and 6.1.1.4'
    'H' 'H' 0.0000 0.0000
                         'International Tables Vol C Tables 4.2.6.8 and 6.1.1.4'
    'N' 'N' 0.0311 0.0180
                         'International Tables Vol C Tables 4.2.6.8 and 6.1.1.4'
    'O' 'O' 0.0492 0.0322
                         'International Tables Vol C Tables 4.2.6.8 and 6.1.1.4'
    'S' 'S' 0.3331 0.5567
                         'International Tables Vol C Tables 4.2.6.8 and 6.1.1.4'
_computing_data_collection     'CrysAlis PRO (Agilent, 2011)'
_computing_cell_refinement     'CrysAlis PRO (Agilent, 2011)'
_computing_data_reduction     'CrysAlis PRO (Agilent, 2011)'
_computing_structure_solution     'SHELXTL (Sheldrick, 2008)'
_computing_structure_refinement     'SHELXTL (Sheldrick, 2008)'
_computing_molecular_graphics
            'SHELXTL (Sheldrick, 2008) and Mercury (Macrae <i>et al.</i>, 2008)'
_computing_publication_material
;
SHELXL97 (Sheldrick, 2008), enCIFer (Allen <i>et al.</i>, 2004)
and
publCIF (Westrip, 2010)
;
loop_
    _atom_site_type_symbol
    _atom_site_label
    _atom_site_fract_x
    _atom_site_fract_y
    _atom_site_fract_z
    _atom_site_U_iso_or_equiv
    _atom_site_adp_type
    _atom_site_calc_flag
    _atom_site_refinement_flags
    _atom_site_occupancy
    _atom_site_symmetry_multiplicity
    _atom_site_disorder_assembly
    _atom_site_disorder_group
    N N1 -0.2593(2) 0.82964(13) 0.67912(12) 0.0146(3) Uani d . 1 1 . .
    H H1 -0.121(4) 0.782(2) 0.6983(18) 0.018 Uiso d . 1 1 . .
    C C2 -0.3721(3) 0.78622(15) 0.58835(14) 0.0147(3) Uani d . 1 1 . .
    C C3 -0.2635(3) 0.66885(16) 0.52306(15) 0.0196(3) Uani d . 1 1 . .
    H H3 -0.1104 0.6194 0.5420 0.024 Uiso calc R 1 1 . .
    C C4 -0.3861(3) 0.62898(17) 0.43183(15) 0.0223(4) Uani d . 1 1 . .
    H H4 -0.3161 0.5514 0.3890 0.027 Uiso calc R 1 1 . .
    C C5 -0.6203(3) 0.70454(17) 0.40110(15) 0.0217(4) Uani d . 1 1 . .
    H H5 -0.6999 0.6760 0.3379 0.026 Uiso calc R 1 1 . .
    C C6 -0.7286(3) 0.81763(17) 0.46292(15) 0.0192(3) Uani d . 1 1 . .
    H H6 -0.8810 0.8660 0.4416 0.023 Uiso calc R 1 1 . .
    C C7 -0.6090(3) 0.86222(15) 0.56042(14) 0.0152(3) Uani d . 1 1 . .
    N N8 -0.7194(2) 0.97138(13) 0.62387(12) 0.0170(3) Uani d . 1 1 . .
    C C9 -0.6022(3) 1.00957(15) 0.71603(14) 0.0156(3) Uani d . 1 1 . .
    C C10 -0.7157(3) 1.12367(16) 0.78748(15) 0.0195(3) Uani d . 1 1 . .
    H H10 -0.8713 1.1714 0.7708 0.023 Uiso calc R 1 1 . .
    C C11 -0.5958(3) 1.16250(16) 0.88007(15) 0.0211(4) Uani d . 1 1 . .
    H H11 -0.6713 1.2364 0.9269 0.025 Uiso calc R 1 1 . .
    C C12 -0.3575(3) 1.09182(16) 0.90608(15) 0.0209(4) Uani d . 1 1 . .
    H H12 -0.2782 1.1214 0.9688 0.025 Uiso calc R 1 1 . .
    C C13 -0.2415(3) 0.98128(16) 0.84123(15) 0.0186(3) Uani d . 1 1 . .
    H H13 -0.0857 0.9352 0.8597 0.022 Uiso calc R 1 1 . .
    C C14 -0.3633(3) 0.93855(15) 0.74565(14) 0.0142(3) Uani d . 1 1 . .
    S S1 0.28595(6) 0.63836(3) 0.83817(3) 0.01403(14) Uani d . 1 1 . .
    O O1 0.1783(2) 0.67614(11) 0.72006(10) 0.0209(3) Uani d . 1 1 . .
    O O2 0.3077(2) 0.48835(11) 0.85361(11) 0.0193(3) Uani d . 1 1 . .
    H H2 0.155(4) 0.469(2) 0.8530(18) 0.023 Uiso d . 1 1 . .
    O O3 0.1275(2) 0.70674(11) 0.93855(11) 0.0214(3) Uani d . 1 1 . .
    O O4 0.5331(2) 0.65395(12) 0.84063(12) 0.0247(3) Uani d . 1 1 . .
    O O1S -0.0979(2) 0.42771(13) 0.84748(11) 0.0207(3) Uani d . 1 1 . .
    H H1A -0.221(4) 0.498(2) 0.8448(19) 0.025 Uiso d . 1 1 . .
    H H1B -0.120(4) 0.387(2) 0.912(2) 0.025 Uiso d . 1 1 . .
loop_
    _atom_site_aniso_label
    _atom_site_aniso_U_11
    _atom_site_aniso_U_22
    _atom_site_aniso_U_33
    _atom_site_aniso_U_12
    _atom_site_aniso_U_13
    _atom_site_aniso_U_23
    N1 0.0135(6) 0.0134(6) 0.0161(6) -0.0012(5) -0.0020(5) 0.0022(5)
    C2 0.0157(7) 0.0149(7) 0.0140(7) -0.0043(6) -0.0002(6) 0.0024(6)
    C3 0.0195(8) 0.0184(8) 0.0189(8) -0.0002(6) -0.0016(6) -0.0003(6)
    C4 0.0276(9) 0.0197(8) 0.0190(8) -0.0043(7) -0.0006(7) -0.0036(6)
    C5 0.0248(9) 0.0272(9) 0.0158(8) -0.0108(7) -0.0044(6) -0.0006(6)
    C6 0.0170(8) 0.0238(8) 0.0179(8) -0.0062(6) -0.0041(6) 0.0040(6)
    C7 0.0144(7) 0.0163(7) 0.0154(7) -0.0045(6) -0.0005(6) 0.0033(6)
    N8 0.0152(7) 0.0173(7) 0.0183(7) -0.0030(5) -0.0017(5) 0.0022(5)
    C9 0.0152(7) 0.0147(7) 0.0169(7) -0.0035(6) -0.0008(6) 0.0028(6)
    C10 0.0182(8) 0.0150(8) 0.0229(8) 0.0007(6) 0.0006(6) 0.0011(6)
    C11 0.0264(9) 0.0137(8) 0.0215(8) -0.0019(6) 0.0011(7) -0.0012(6)
    C12 0.0276(9) 0.0181(8) 0.0183(8) -0.0074(7) -0.0039(7) -0.0013(6)
    C13 0.0184(8) 0.0181(8) 0.0196(8) -0.0040(6) -0.0048(6) 0.0016(6)
    C14 0.0159(7) 0.0115(7) 0.0150(7) -0.0034(6) 0.0007(6) 0.0020(6)
    S1 0.0126(2) 0.0130(2) 0.0160(2) -0.00190(14) -0.00241(14) 0.00158(14)
    O1 0.0199(6) 0.0211(6) 0.0178(6) 0.0032(5) -0.0026(5) 0.0026(4)
    O2 0.0169(6) 0.0131(6) 0.0272(6) -0.0019(4) -0.0025(5) 0.0015(4)
    O3 0.0240(6) 0.0181(6) 0.0201(6) -0.0012(5) 0.0001(5) -0.0022(4)
    O4 0.0172(6) 0.0248(6) 0.0338(7) -0.0080(5) -0.0048(5) 0.0066(5)
    O1S 0.0175(6) 0.0211(6) 0.0223(6) -0.0022(5) -0.0007(5) 0.0008(5)
_geom_special_details
;
All e.s.d.'s (except the e.s.d. in the dihedral angle between two l.s. planes)
are estimated using the full covariance matrix. The cell e.s.d.'s are taken
into account individually in the estimation of e.s.d.'s in distances, angles
and torsion angles; correlations between e.s.d.'s in cell parameters are only
used when they are defined by crystal symmetry. An approximate (isotropic)
treatment of cell e.s.d.'s is used for estimating e.s.d.'s involving l.s.
planes.
;
loop_
    _geom_bond_atom_site_label_1
    _geom_bond_atom_site_label_2
    _geom_bond_site_symmetry_2
    _geom_bond_distance
    _geom_bond_publ_flag
    N1 C2 . 1.342(2) ?
    N1 C14 . 1.347(2) ?
    N1 H1 . 0.86(2) ?
    C2 C3 . 1.412(2) ?
    C2 C7 . 1.433(2) ?
    C3 C4 . 1.363(2) ?
    C3 H3 . 0.9300 ?
    C4 C5 . 1.428(2) ?
    C4 H4 . 0.9300 ?
    C5 C6 . 1.359(2) ?
    C5 H5 . 0.9300 ?
    C6 C7 . 1.427(2) ?
    C6 H6 . 0.9300 ?
    C7 N8 . 1.340(2) ?
    N8 C9 . 1.345(2) ?
    C9 C10 . 1.427(2) ?
    C9 C14 . 1.431(2) ?
    C10 C11 . 1.360(2) ?
    C10 H10 . 0.9300 ?
    C11 C12 . 1.417(2) ?
    C11 H11 . 0.9300 ?
    C12 C13 . 1.366(2) ?
    C12 H12 . 0.9300 ?
    C13 C14 . 1.410(2) ?
    C13 H13 . 0.9300 ?
    S1 O4 . 1.4465(12) ?
    S1 O3 . 1.4595(12) ?
    S1 O1 . 1.4685(12) ?
    S1 O2 . 1.5452(11) ?
    O2 H2 . 0.93(2) ?
    O1S H1A . 0.89(2) ?
    O1S H1B . 0.84(2) ?
loop_
    _geom_angle_atom_site_label_1
    _geom_angle_atom_site_label_2
    _geom_angle_atom_site_label_3
    _geom_angle_site_symmetry_1
    _geom_angle_site_symmetry_3
    _geom_angle
    _geom_angle_publ_flag
    C2 N1 C14 . . 122.42(14) ?
    C2 N1 H1 . . 117.8(13) ?
    C14 N1 H1 . . 119.6(13) ?
    N1 C2 C3 . . 121.43(14) ?
    N1 C2 C7 . . 117.80(14) ?
    C3 C2 C7 . . 120.77(14) ?
    C4 C3 C2 . . 119.09(15) ?
    C4 C3 H3 . . 120.5 ?
    C2 C3 H3 . . 120.5 ?
    C3 C4 C5 . . 121.01(15) ?
    C3 C4 H4 . . 119.5 ?
    C5 C4 H4 . . 119.5 ?
    C6 C5 C4 . . 120.90(15) ?
    C6 C5 H5 . . 119.5 ?
    C4 C5 H5 . . 119.5 ?
    C5 C6 C7 . . 120.12(15) ?
    C5 C6 H6 . . 119.9 ?
    C7 C6 H6 . . 119.9 ?
    N8 C7 C6 . . 120.05(14) ?
    N8 C7 C2 . . 121.85(14) ?
    C6 C7 C2 . . 118.09(14) ?
    C7 N8 C9 . . 118.37(14) ?
    N8 C9 C10 . . 120.09(14) ?
    N8 C9 C14 . . 121.81(14) ?
    C10 C9 C14 . . 118.10(14) ?
    C11 C10 C9 . . 119.91(15) ?
    C11 C10 H10 . . 120.0 ?
    C9 C10 H10 . . 120.0 ?
    C10 C11 C12 . . 120.87(15) ?
    C10 C11 H11 . . 119.6 ?
    C12 C11 H11 . . 119.6 ?
    C13 C12 C11 . . 121.57(15) ?
    C13 C12 H12 . . 119.2 ?
    C11 C12 H12 . . 119.2 ?
    C12 C13 C14 . . 118.48(15) ?
    C12 C13 H13 . . 120.8 ?
    C14 C13 H13 . . 120.8 ?
    N1 C14 C13 . . 121.24(14) ?
    N1 C14 C9 . . 117.71(14) ?
    C13 C14 C9 . . 121.05(14) ?
    O4 S1 O3 . . 113.27(7) ?
    O4 S1 O1 . . 112.32(7) ?
    O3 S1 O1 . . 110.75(7) ?
    O4 S1 O2 . . 104.85(7) ?
    O3 S1 O2 . . 107.93(7) ?
    O1 S1 O2 . . 107.28(7) ?
    S1 O2 H2 . . 111.1(13) ?
    H1A O1S H1B . . 107(2) ?
loop_
    _geom_torsion_atom_site_label_1
    _geom_torsion_atom_site_label_2
    _geom_torsion_atom_site_label_3
    _geom_torsion_atom_site_label_4
    _geom_torsion_site_symmetry_1
    _geom_torsion_site_symmetry_2
    _geom_torsion_site_symmetry_3
    _geom_torsion_site_symmetry_4
    _geom_torsion
    _geom_torsion_publ_flag
    C14 N1 C2 C3 . . . . -177.42(14) ?
    C14 N1 C2 C7 . . . . 1.9(2) ?
    N1 C2 C3 C4 . . . . 179.87(15) ?
    C7 C2 C3 C4 . . . . 0.6(2) ?
    C2 C3 C4 C5 . . . . 0.5(3) ?
    C3 C4 C5 C6 . . . . -0.7(3) ?
    C4 C5 C6 C7 . . . . -0.3(3) ?
    C5 C6 C7 N8 . . . . -177.83(15) ?
    C5 C6 C7 C2 . . . . 1.4(2) ?
    N1 C2 C7 N8 . . . . -1.6(2) ?
    C3 C2 C7 N8 . . . . 177.64(15) ?
    N1 C2 C7 C6 . . . . 179.15(13) ?
    C3 C2 C7 C6 . . . . -1.6(2) ?
    C6 C7 N8 C9 . . . . 179.27(14) ?
    C2 C7 N8 C9 . . . . 0.1(2) ?
    C7 N8 C9 C10 . . . . -178.66(14) ?
    C7 N8 C9 C14 . . . . 1.3(2) ?
    N8 C9 C10 C11 . . . . -179.55(15) ?
    C14 C9 C10 C11 . . . . 0.5(2) ?
    C9 C10 C11 C12 . . . . 0.7(2) ?
    C10 C11 C12 C13 . . . . -1.3(3) ?
    C11 C12 C13 C14 . . . . 0.6(2) ?
    C2 N1 C14 C13 . . . . 179.42(14) ?
    C2 N1 C14 C9 . . . . -0.6(2) ?
    C12 C13 C14 N1 . . . . -179.43(15) ?
    C12 C13 C14 C9 . . . . 0.6(2) ?
    N8 C9 C14 N1 . . . . -1.1(2) ?
    C10 C9 C14 N1 . . . . 178.86(14) ?
    N8 C9 C14 C13 . . . . 178.92(14) ?
    C10 C9 C14 C13 . . . . -1.1(2) ?
loop_
    _geom_hbond_atom_site_label_D
    _geom_hbond_atom_site_label_H
    _geom_hbond_atom_site_label_A
    _geom_hbond_site_symmetry_A
    _geom_hbond_distance_DH
    _geom_hbond_distance_HA
    _geom_hbond_distance_DA
    _geom_hbond_angle_DHA
    N1 H1 O1 . 0.86(2) 1.81(2) 2.6685(18) 173.3(19)
    O2 H2 O1S . 0.93(2) 1.59(2) 2.5223(16) 177(2)
    O1S H1A O4 1_455 0.89(2) 1.87(2) 2.7577(18) 176(2)
    O1S H1B O3 2_567 0.84(2) 1.90(2) 2.7405(18) 173(2)
    C6 H6 N8 2_376 0.93 2.61 3.538(2) 172.2
_iucr_refine_instructions_details
;
TITL CPL1B in P-1
REM P-1 (#2 in standard setting)
CELL 1.54184   5.656530  10.401865  10.949963  89.6927  87.2019  76.4121
ZERR    2.00   0.000366   0.000575   0.000499   0.0042   0.0045   0.0051
LATT  1
SFAC C H N O S
UNIT 24.00 24.00 4.00 10.00 2.00
SHEL 12 0.82
EQIV $1 x-1,y,z
EQIV $2 -x,-y+1,-z+2
L.S. 4
ACTA
HTAB
HTAB N1 O1
HTAB O2 O1S
HTAB O1S O4_$1
HTAB O1S O3_$2
BOND $H
CONF
WGHT    0.046600    0.390400
FVAR      13.53141
N1    3   -0.259270    0.829637    0.679117    11.00000    0.01346    0.01345 =
         0.01614    0.00219   -0.00202   -0.00115
H1    2   -0.120536    0.782064    0.698337    11.00000   -1.20000
C2    1   -0.372142    0.786222    0.588347    11.00000    0.01569    0.01485 =
         0.01398    0.00235   -0.00024   -0.00430
C3    1   -0.263484    0.668851    0.523056    11.00000    0.01945    0.01839 =
         0.01892   -0.00033   -0.00163   -0.00023
AFIX  43
H3    2   -0.110360    0.619420    0.542026    11.00000   -1.20000
AFIX   0
C4    1   -0.386108    0.628977    0.431828    11.00000    0.02763    0.01971 =
         0.01905   -0.00362   -0.00055   -0.00427
AFIX  43
H4    2   -0.316095    0.551352    0.388951    11.00000   -1.20000
AFIX   0
C5    1   -0.620336    0.704544    0.401102    11.00000    0.02484    0.02718 =
         0.01577   -0.00063   -0.00440   -0.01077
AFIX  43
H5    2   -0.699904    0.675991    0.337916    11.00000   -1.20000
AFIX   0
C6    1   -0.728627    0.817631    0.462918    11.00000    0.01700    0.02384 =
         0.01787    0.00397   -0.00412   -0.00620
AFIX  43
H6    2   -0.880964    0.866048    0.441636    11.00000   -1.20000
AFIX   0
C7    1   -0.609025    0.862224    0.560419    11.00000    0.01438    0.01628 =
         0.01543    0.00333   -0.00051   -0.00445
N8    3   -0.719388    0.971380    0.623870    11.00000    0.01518    0.01729 =
         0.01829    0.00223   -0.00168   -0.00305
C9    1   -0.602179    1.009574    0.716029    11.00000    0.01519    0.01473 =
         0.01695    0.00282   -0.00081   -0.00353
C10   1   -0.715660    1.123670    0.787485    11.00000    0.01824    0.01499 =
         0.02295    0.00114    0.00062    0.00067
AFIX  43
H10   2   -0.871341    1.171428    0.770783    11.00000   -1.20000
AFIX   0
C11   1   -0.595847    1.162504    0.880069    11.00000    0.02640    0.01374 =
         0.02150   -0.00118    0.00114   -0.00186
AFIX  43
H11   2   -0.671318    1.236402    0.926916    11.00000   -1.20000
AFIX   0
C12   1   -0.357494    1.091823    0.906079    11.00000    0.02755    0.01813 =
         0.01833   -0.00132   -0.00391   -0.00741
AFIX  43
H12   2   -0.278183    1.121419    0.968796    11.00000   -1.20000
AFIX   0
C13   1   -0.241494    0.981275    0.841231    11.00000    0.01839    0.01810 =
         0.01962    0.00163   -0.00475   -0.00401
AFIX  43
H13   2   -0.085702    0.935248    0.859713    11.00000   -1.20000
AFIX   0
C14   1   -0.363324    0.938554    0.745654    11.00000    0.01586    0.01154 =
         0.01502    0.00200    0.00069   -0.00344
S1    5    0.285954    0.638363    0.838165    11.00000    0.01261    0.01304 =
         0.01603    0.00158   -0.00241   -0.00190
O1    4    0.178327    0.676144    0.720058    11.00000    0.01994    0.02114 =
         0.01778    0.00260   -0.00263    0.00320
O2    4    0.307690    0.488350    0.853612    11.00000    0.01687    0.01307 =
         0.02719    0.00148   -0.00254   -0.00194
H2    2    0.155348    0.468510    0.852998    11.00000   -1.20000
O3    4    0.127471    0.706741    0.938545    11.00000    0.02397    0.01806 =
         0.02012   -0.00222    0.00008   -0.00116
O4    4    0.533140    0.653949    0.840631    11.00000    0.01722    0.02482 =
         0.03383    0.00659   -0.00484   -0.00801
O1S   4   -0.097923    0.427706    0.847476    11.00000    0.01751    0.02107 =
         0.02234    0.00080   -0.00065   -0.00223
H1A   2   -0.221281    0.498300    0.844771    11.00000   -1.20000
H1B   2   -0.120181    0.387225    0.912101    11.00000   -1.20000
HKLF 4
REM  CPL1B in P-1
REM R1 =  0.0320 for   2276 Fo > 4sig(Fo)  and  0.0329 for all   2341 data
REM    193 parameters refined using      0 restraints
END
;
data_global
_journal_date_recd_electronic     2013-02-13
_journal_date_accepted     2013-02-26
_journal_name_full     'Acta Crystallographica, Section E'
_journal_year     2013
_journal_volume     69
_journal_issue      4
_journal_page_first     o471
_journal_page_last     o471
_journal_paper_category     QO
_journal_paper_doi     10.1107/S160053681300562X
_journal_coeditor_code     SJ5299
_publ_contact_author_name     'Mark M. Turnbull'
_publ_contact_author_address
;
Department of Chemistry
Clark University
950 Main St.
Worcester
MA 01610
USA
;
_publ_contact_author_email     mturnbull@clarku.edu
_publ_contact_author_fax     '508-793-8861'
_publ_contact_author_phone     '508-793-7167'
_publ_section_title
;
Phenazin-5-ium hydrogen sulfate monohydrate
;
loop_
    _publ_author_name
    _publ_author_footnote
    _publ_author_address
    'deGeorge, Joseph' .
;
Department of Physics
Clark University
950 Main St
Worcester, MA 01610
USA
;
    'Landee, Christopher P.' .
;
Department of Physics
Clark University
950 Main St
Worcester, MA 01610
USA
;
    'Turnbull, Mark M.' .
;
Department of Chemistry
Clark University
950 Main St
Worcester, MA 01610
USA
;
