# Supplementary material for: Phenazin-5-ium hydrogen sulfate monohydrate
Source: Acta Crystallogr Sect E Struct Rep Online. 2013 Mar 2;69(Pt 4):o471. doi: 10.1107/S160053681300562X (PMC3629511; doi:10.1107/S160053681300562X)
Supplement: Supplementary file 2 [file e-69-0o471-Isup2.hkl]

# 
# h,k,l, Fc-squared, Fo-squared, sigma(Fo-squared) and status flag 
# 
data_I
_shelx_title ' CPL1B in P-1' 
_shelx_refln_list_code          4 
_shelx_F_calc_maximum       72.56 
_exptl_crystal_F_000       308.00 
_reflns_d_resolution_high  0.8201 
 
loop_ 
 _symmetry_equiv_pos_as_xyz 
 'x, y, z' 
 '-x, -y, -z' 
 
_cell_length_a     5.6565 
_cell_length_b    10.4019 
_cell_length_c    10.9500 
_cell_angle_alpha  89.693 
_cell_angle_beta   87.202 
_cell_angle_gamma  76.412 
 
_shelx_F_squared_multiplier     1.000 
 
loop_ 
 _refln_index_h 
 _refln_index_k 
 _refln_index_l 
 _refln_F_squared_calc 
 _refln_F_squared_meas 
 _refln_F_squared_sigma 
 _refln_observed_status 
   3   0   0      791.57      926.43      9.38 o 
   4   0   0       16.87       18.56      1.06 o 
   5   0   0      217.92      228.47      5.39 o 
   6   0   0      149.26      149.59      3.81 o 
  -6   1   0        3.69        7.09      0.84 o 
  -5   1   0      486.20      455.20      7.55 o 
  -4   1   0      110.24      112.76      2.62 o 
  -3   1   0      223.04      257.51      5.12 o 
  -2   1   0      797.71      898.21      6.40 o 
   0   1   0        3.79        3.33      0.18 o 
   1   1   0       21.30       14.66      0.57 o 
   2   1   0      398.48      385.75      7.53 o 
   3   1   0       59.72       68.52      2.48 o 
   4   1   0       32.30       22.09      1.76 o 
   5   1   0      102.74       93.49      3.45 o 
   6   1   0      156.24      156.84      4.06 o 
  -6   2   0       85.90       86.72      2.61 o 
  -5   2   0       10.21       11.60      0.79 o 
  -4   2   0      176.49      182.56      3.42 o 
  -3   2   0        6.76        6.98      0.91 o 
  -2   2   0      139.89      156.35      3.17 o 
  -1   2   0     1532.36     1348.14      6.44 o 
   0   2   0       46.24       54.05      0.97 o 
   2   2   0      579.26      652.86      5.60 o 
   3   2   0      670.59      685.69     11.24 o 
   4   2   0      113.63      104.25      3.62 o 
   5   2   0       14.03       16.13      1.47 o 
   6   2   0       65.24       73.09      2.85 o 
  -6   3   0       15.93       17.10      1.01 o 
  -5   3   0       43.95       42.21      1.91 o 
  -4   3   0       13.25       12.21      0.82 o 
  -3   3   0       56.13       55.25      1.78 o 
  -2   3   0       45.52       53.47      2.05 o 
  -1   3   0       55.63       39.64      1.23 o 
   0   3   0     1532.11     1536.55      6.28 o 
   1   3   0        0.35        0.82      0.20 o 
   2   3   0       32.04       28.42      1.16 o 
   3   3   0      247.41      287.61     16.58 o 
   4   3   0      310.79      284.59      5.82 o 
   5   3   0        1.91        2.07      0.65 o 
   6   3   0       15.00       18.58      1.50 o 
  -5   4   0      188.31      190.49      5.90 o 
  -4   4   0       50.51       49.36      1.68 o 
  -3   4   0        0.90        1.78      0.36 o 
  -2   4   0       78.42       67.80      2.50 o 
  -1   4   0      128.69      138.08      6.50 o 
   0   4   0      892.37      884.74      5.60 o 
   1   4   0     1650.89     1563.01      7.52 o 
   2   4   0        2.76        4.94      0.58 o 
   3   4   0       95.35       81.10     10.03 o 
   4   4   0       75.90       80.06      4.76 o 
   5   4   0        0.82        1.70      0.53 o 
   6   4   0       12.95       19.13      1.50 o 
  -5   5   0       32.44       31.41      1.01 o 
  -4   5   0      172.70      169.86      3.05 o 
  -3   5   0       37.80       40.08      1.23 o 
  -2   5   0       62.82       71.27      8.36 o 
  -1   5   0       58.43       49.95      1.57 o 
   0   5   0        0.31        0.80      0.13 o 
   1   5   0      210.37      211.15      3.12 o 
   2   5   0       53.90       62.08      1.88 o 
   3   5   0      325.18      308.31      4.39 o 
   4   5   0        2.60        4.93      0.68 o 
   5   5   0       34.71       31.16      1.89 o 
   6   5   0      189.44      205.50      2.93 o 
  -5   6   0      191.96      192.73      2.90 o 
  -4   6   0        1.20        2.29      0.75 o 
  -3   6   0      979.01      980.93     12.52 o 
  -2   6   0      382.46      398.09      3.74 o 
  -1   6   0      277.68      273.72      4.56 o 
   0   6   0     2121.14     2285.07     11.34 o 
   1   6   0      391.85      443.93      4.69 o 
   2   6   0      814.75      747.05      6.58 o 
   3   6   0     1305.02     1365.04     13.15 o 
   4   6   0     1575.59     1634.62      9.97 o 
   5   6   0      125.10      127.87      3.92 o 
   6   6   0      756.18      741.37      5.58 o 
  -4   7   0       58.02       58.26      1.54 o 
  -3   7   0      141.55      135.48      2.67 o 
  -2   7   0        2.06        2.52      0.41 o 
  -1   7   0      362.69      341.01      6.59 o 
   0   7   0       88.76       94.01      3.02 o 
   1   7   0      132.74      120.97      3.75 o 
   2   7   0      605.22      571.06      8.68 o 
   3   7   0      264.79      279.84      4.70 o 
   4   7   0      203.54      201.60      3.57 o 
   5   7   0       50.05       49.39      2.46 o 
   6   7   0      102.66       99.13      1.96 o 
  -4   8   0       41.35       37.15      1.34 o 
  -3   8   0        6.02        6.04      0.62 o 
  -2   8   0       82.54       83.24      2.08 o 
  -1   8   0      114.11      108.76      3.56 o 
   0   8   0       23.40       25.02      1.27 o 
   1   8   0      183.74      192.58      3.36 o 
   2   8   0       34.37       34.80      1.23 o 
   3   8   0      639.78      640.45      9.83 o 
   4   8   0       62.62       65.53      2.02 o 
   5   8   0       66.20       63.76      2.74 o 
   6   8   0       10.68       12.20      0.65 o 
  -3   9   0       36.77       36.05      1.60 o 
  -2   9   0       60.52       65.30      2.62 o 
  -1   9   0        2.59        1.95      0.63 o 
   0   9   0        1.02        5.48      0.85 o 
   1   9   0        0.82        0.67      0.38 o 
   2   9   0       12.12       14.64      1.00 o 
   3   9   0      431.61      425.48      8.22 o 
   4   9   0      127.64      134.81      2.97 o 
   5   9   0       33.95       33.35      1.80 o 
  -2  10   0        1.46        1.57      0.42 o 
  -1  10   0       57.59       62.23      2.58 o 
   0  10   0       22.80       25.87      1.76 o 
   1  10   0        4.06        4.46      0.80 o 
   2  10   0       40.49       42.15      1.66 o 
   3  10   0       91.99       91.59      2.30 o 
   4  10   0      226.46      226.40      8.53 o 
   5  10   0        0.31        0.22      0.29 o 
  -1  11   0       18.24       18.85      1.24 o 
   0  11   0       64.44       76.83      2.71 o 
   1  11   0       21.87       26.67      1.26 o 
   2  11   0       68.19       70.83      1.96 o 
   3  11   0       60.21       65.08      2.83 o 
   4  11   0       12.83        9.78      0.70 o 
   0  12   0        0.72        1.69      0.34 o 
   1  12   0      134.74      134.98      2.25 o 
   2  12   0       14.13       15.00      1.24 o 
   3  12   0      160.18      162.63      3.59 o 
  -3 -12   1        3.56        4.21      0.63 o 
  -2 -12   1       28.59       26.56      1.59 o 
  -1 -12   1        3.22        2.97      0.36 o 
   0 -12   1       53.39       60.43      1.37 o 
  -4 -11   1      163.80      162.02      2.31 o 
  -3 -11   1       61.89       58.58      2.66 o 
  -2 -11   1       15.16       17.54      0.95 o 
  -1 -11   1        8.34       10.74      0.90 o 
   0 -11   1        3.02        2.93      0.59 o 
   1 -11   1       88.46       95.13      2.66 o 
  -5 -10   1       91.95       89.08      2.42 o 
  -4 -10   1        2.89        1.98      0.39 o 
  -3 -10   1       98.45      102.04      2.39 o 
  -2 -10   1        0.74        0.77      0.31 o 
  -1 -10   1        7.41       11.07      1.16 o 
   0 -10   1       16.65       16.67      1.41 o 
   1 -10   1        7.10        7.02      0.92 o 
   2 -10   1       15.18       15.96      1.15 o 
  -5  -9   1       47.19       51.60      2.20 o 
  -4  -9   1      271.24      271.98      4.19 o 
  -3  -9   1        2.53        4.85      0.62 o 
  -2  -9   1       61.96       62.53      1.98 o 
  -1  -9   1       81.09       87.66      3.11 o 
   0  -9   1       73.93       81.96      2.39 o 
   1  -9   1        7.02        9.13      1.08 o 
   2  -9   1        9.26       11.08      1.13 o 
   3  -9   1       30.38       27.70      1.43 o 
  -6  -8   1        1.44        2.57      0.32 o 
  -5  -8   1      105.49      114.24      3.61 o 
  -4  -8   1        6.73        9.07      1.98 o 
  -3  -8   1      303.74      304.54      6.78 o 
  -2  -8   1      153.51      176.00      3.24 o 
  -1  -8   1     1063.66     1131.22     11.40 o 
   0  -8   1        0.30        1.44      0.37 o 
   1  -8   1     1063.23     1024.61     19.08 o 
   2  -8   1     2305.94     2273.50     16.30 o 
   3  -8   1        0.48        0.83      0.42 o 
   4  -8   1      823.85      783.52      6.33 o 
  -6  -7   1      115.32      113.86      2.33 o 
  -5  -7   1       79.27       78.30      3.10 o 
  -4  -7   1       94.12       98.14      2.41 o 
  -3  -7   1     1038.09     1081.02      8.59 o 
  -2  -7   1      151.57      156.48      4.61 o 
  -1  -7   1      177.18      181.15      4.64 o 
   0  -7   1      101.01      113.00      3.24 o 
   1  -7   1      159.94      150.12      2.90 o 
   2  -7   1      222.13      238.53      5.27 o 
   3  -7   1        7.94        8.92      1.06 o 
   4  -7   1      132.79      114.87      3.00 o 
  -6  -6   1       42.68       39.52      1.28 o 
  -5  -6   1       63.77       58.92      2.69 o 
  -4  -6   1       46.52       48.07      1.73 o 
  -3  -6   1       74.99       83.48      3.21 o 
  -2  -6   1      787.63      798.83      9.66 o 
  -1  -6   1      953.10      997.45      9.96 o 
   0  -6   1      621.93      627.28      7.19 o 
   1  -6   1        6.65        4.53      0.63 o 
   2  -6   1        0.72        1.05      0.29 o 
   3  -6   1      306.15      311.49      4.10 o 
   4  -6   1      148.41      156.33      2.70 o 
   5  -6   1      298.37      255.43      3.29 o 
  -6  -5   1        1.02        1.53      0.33 o 
  -5  -5   1       99.17       91.51      3.28 o 
  -4  -5   1      226.69      232.80      3.61 o 
  -3  -5   1      225.90      211.44      4.69 o 
  -2  -5   1     1326.74     1287.87     11.16 o 
  -1  -5   1       17.22       19.40      0.67 o 
   0  -5   1     1533.64     1665.31     41.00 o 
   1  -5   1        6.79        4.97      0.65 o 
   2  -5   1       61.32       48.33      2.24 o 
   3  -5   1      171.00      159.66      2.40 o 
   4  -5   1       17.33       17.54      1.00 o 
   5  -5   1      251.00      238.28     10.64 o 
  -6  -4   1       35.55       33.79      1.92 o 
  -5  -4   1        0.69        1.40      0.53 o 
  -4  -4   1        3.11        4.87      0.64 o 
  -3  -4   1     1069.94     1064.36     13.01 o 
  -2  -4   1      114.86      123.72      1.63 o 
  -1  -4   1     1352.68     1343.72      7.75 o 
   0  -4   1     1264.01     1292.18      2.87 o 
   1  -4   1       26.36       21.56      0.79 o 
   2  -4   1        0.32        1.65      0.56 o 
   3  -4   1       22.90       24.16      0.81 o 
   4  -4   1      142.15      148.17      4.07 o 
   5  -4   1       11.49       11.50      0.88 o 
  -6  -3   1       10.71        9.02      1.05 o 
  -5  -3   1       50.90       49.98      2.57 o 
  -4  -3   1      280.60      282.16      5.70 o 
  -3  -3   1      173.47      150.93      4.99 o 
  -2  -3   1      658.99      671.42      8.30 o 
  -1  -3   1      652.10      635.82      3.13 o 
   0  -3   1        0.92        1.22      0.13 o 
   1  -3   1       45.30       46.21      0.96 o 
   2  -3   1       96.57      111.40      4.23 o 
   3  -3   1      129.08      137.32      2.70 o 
   4  -3   1      153.85      147.79      2.93 o 
   5  -3   1       29.44       31.14      1.75 o 
   6  -3   1       25.45       28.31      1.25 o 
  -6  -2   1       22.57       25.62      1.69 o 
  -5  -2   1       11.18        9.01      1.13 o 
  -4  -2   1      693.25      652.96      9.08 o 
  -3  -2   1      509.97      557.37      3.57 o 
  -2  -2   1      639.51      643.64      2.80 o 
  -1  -2   1     1495.98     1471.81     17.88 o 
   0  -2   1        2.74       10.63      0.28 o 
   1  -2   1     1755.01     1449.68      6.45 o 
   2  -2   1      561.60      665.69      4.67 o 
   3  -2   1       47.80       67.65      2.70 o 
   4  -2   1        0.70        2.97      0.38 o 
   5  -2   1      342.92      323.15      6.10 o 
   6  -2   1      192.15      179.84      3.71 o 
  -6  -1   1        7.65       10.14      1.07 o 
  -5  -1   1        0.48        2.02      0.63 o 
  -4  -1   1      644.80      640.51      6.22 o 
  -3  -1   1     1265.05     1301.67     10.84 o 
  -2  -1   1       25.82       24.23      1.44 o 
  -1  -1   1     1607.05     1446.01      4.83 o 
   0  -1   1      115.02      161.54     20.88 o 
   1  -1   1     2495.77     2007.95      7.30 o 
   2  -1   1      178.01      197.15      2.29 o 
   3  -1   1      228.78      260.24      5.07 o 
   4  -1   1      114.78      111.08      2.03 o 
   5  -1   1      123.05      103.62      3.55 o 
   6  -1   1       67.92       73.87      2.46 o 
  -6   0   1      240.53      234.63      4.75 o 
  -5   0   1      191.06      200.36      5.07 o 
  -4   0   1       41.78       38.83      1.21 o 
  -3   0   1       59.40       44.21      2.07 o 
  -2   0   1      327.04      328.88      2.49 o 
  -1   0   1       67.29       79.97      0.85 o 
   0   0   1        8.74       12.15      0.25 o 
   2   0   1        9.08        3.12      0.47 o 
   3   0   1      822.43      761.34      8.36 o 
   4   0   1       65.86       69.46      2.01 o 
   5   0   1      280.86      264.08      5.70 o 
   6   0   1       45.87       48.40      2.14 o 
  -5   1   1      252.65      268.01      5.82 o 
  -4   1   1      212.26      220.77      2.97 o 
  -3   1   1      148.41      156.42      4.00 o 
  -2   1   1       27.37       20.79      0.78 o 
  -1   1   1       24.27       24.64      0.86 o 
   1   1   1       94.31       84.90      1.46 o 
   2   1   1     2158.17     1920.40     10.14 o 
   3   1   1      561.65      574.88      7.22 o 
   4   1   1      205.04      213.27      5.35 o 
   5   1   1      360.40      333.53      6.43 o 
   6   1   1       12.94       14.53      1.26 o 
  -6   2   1       13.45       13.70      1.04 o 
  -5   2   1       19.68       21.03      1.64 o 
  -4   2   1      276.33      284.45      3.48 o 
  -3   2   1       52.02       67.58      1.89 o 
  -2   2   1        1.22        2.52      0.34 o 
  -1   2   1      172.44      163.93      2.42 o 
   2   2   1     3008.97     2837.35     11.98 o 
   3   2   1       31.14       26.47      1.53 o 
   4   2   1       84.95       81.16      3.20 o 
   5   2   1       87.21       87.87      3.31 o 
   6   2   1       48.03       47.42      2.28 o 
  -6   3   1        8.86        7.15      0.68 o 
  -5   3   1       35.88       35.37      2.07 o 
  -4   3   1      136.08      128.65      2.57 o 
  -3   3   1        0.75        5.70      1.36 o 
  -2   3   1        1.76        0.88      0.40 o 
  -1   3   1       49.86       40.44      1.34 o 
   0   3   1      107.79      110.82      1.94 o 
   1   3   1     2396.85     2246.63      9.23 o 
   2   3   1      153.78      169.83      3.02 o 
   3   3   1      806.84      749.87      7.93 o 
   4   3   1       38.88       32.56      2.02 o 
   5   3   1       22.14       19.83      1.61 o 
   6   3   1       40.42       42.79      2.18 o 
  -5   4   1      183.14      187.88      4.35 o 
  -4   4   1        1.20        2.59      1.12 o 
  -3   4   1       32.83       31.69      1.08 o 
  -2   4   1       13.30       24.68     11.25 o 
  -1   4   1       25.43       15.44      0.92 o 
   0   4   1     1684.60     1577.49      5.27 o 
   1   4   1        2.73        7.91      0.66 o 
   2   4   1       41.82       36.72      1.52 o 
   3   4   1      133.11      138.90      3.54 o 
   4   4   1       45.39       45.32      2.23 o 
   5   4   1      123.76      127.53      4.04 o 
   6   4   1       19.14       17.54      1.44 o 
  -5   5   1        1.03        5.23      0.69 o 
  -4   5   1      410.84      396.67      4.56 o 
  -3   5   1      857.71      883.37      5.29 o 
  -2   5   1      112.49      107.81      3.48 o 
  -1   5   1      475.34      565.69      5.96 o 
   0   5   1       40.15       24.07      1.93 o 
   1   5   1      337.39      335.65      4.29 o 
   2   5   1      324.63      316.86      4.62 o 
   3   5   1      446.81      454.92      6.45 o 
   4   5   1        3.14        4.53      0.58 o 
   5   5   1      191.14      206.52      5.18 o 
   6   5   1       29.92       24.13      1.02 o 
  -5   6   1      378.77      406.24      4.41 o 
  -4   6   1      175.27      187.34      9.67 o 
  -3   6   1      546.52      548.65      8.19 o 
  -2   6   1     1845.74     1851.47      7.02 o 
  -1   6   1      435.92      423.07      5.45 o 
   0   6   1     1502.86     1646.85     10.46 o 
   1   6   1     1154.78     1238.71      8.92 o 
   2   6   1        4.08        6.59      0.72 o 
   3   6   1       27.73       19.04      1.34 o 
   4   6   1        1.42        0.65      0.32 o 
   5   6   1        1.49        1.64      0.61 o 
   6   6   1      165.76      172.36      2.69 o 
  -4   7   1        1.32        1.91      0.71 o 
  -3   7   1      291.84      286.78      3.89 o 
  -2   7   1      125.96      130.17      2.68 o 
  -1   7   1      724.02      714.48      5.92 o 
   0   7   1      347.21      388.70      5.43 o 
   1   7   1       94.72       87.81      2.45 o 
   2   7   1      326.51      371.69      5.37 o 
   3   7   1      155.74      163.01      2.63 o 
   4   7   1      867.49      857.72      7.62 o 
   5   7   1        3.74        6.37      0.93 o 
   6   7   1       71.56       71.10      1.67 o 
  -4   8   1        0.04        0.88      0.63 o 
  -3   8   1       14.95       15.53      1.45 o 
  -2   8   1       68.67       71.50      1.99 o 
  -1   8   1      262.70      259.44      3.92 o 
   0   8   1      234.54      238.84      3.50 o 
   1   8   1        0.17        0.15      0.29 o 
   2   8   1      123.99      119.66      2.68 o 
   3   8   1       39.61       40.92      1.65 o 
   4   8   1      548.36      553.79      6.52 o 
   5   8   1       41.44       40.39      1.48 o 
   6   8   1      106.90      112.50      1.90 o 
  -3   9   1       24.09       22.29      0.79 o 
  -2   9   1      103.03      102.07      2.19 o 
  -1   9   1        1.30        3.65      2.03 o 
   0   9   1      184.68      192.94      3.24 o 
   1   9   1        4.04        5.22      0.85 o 
   2   9   1       25.75       23.30      1.27 o 
   3   9   1      312.22      314.98      7.00 o 
   4   9   1       20.00       19.66      3.02 o 
   5   9   1      106.25      107.01      3.17 o 
  -2  10   1       62.86       59.70      2.13 o 
  -1  10   1      203.33      222.81      4.82 o 
   0  10   1        2.48        3.33      0.73 o 
   1  10   1       10.67       11.51      1.23 o 
   2  10   1        2.72        4.94      0.79 o 
   3  10   1      157.28      150.23      2.92 o 
   4  10   1       31.81       33.83      2.02 o 
   5  10   1       89.91       86.59      2.45 o 
  -1  11   1       58.87       62.51      2.18 o 
   0  11   1      175.62      191.76      4.30 o 
   1  11   1      135.03      144.07      3.59 o 
   2  11   1       99.52      108.99      2.46 o 
   3  11   1      320.37      344.88      6.35 o 
   4  11   1        1.63        1.46      0.28 o 
   0  12   1        6.07       10.90      0.60 o 
   1  12   1       55.60       50.73      1.39 o 
   2  12   1       90.46       89.79      2.80 o 
   3  12   1      136.52      132.27      3.13 o 
  -3 -12   2       81.32       80.84      2.35 o 
  -2 -12   2       41.55       41.49      1.89 o 
  -1 -12   2       12.47       12.40      1.08 o 
   0 -12   2       60.57       62.83      1.48 o 
  -4 -11   2      155.49      145.58      3.11 o 
  -3 -11   2        0.35        0.39      0.43 o 
  -2 -11   2       18.96       22.52      1.74 o 
  -1 -11   2       24.85       26.13      1.37 o 
   0 -11   2        1.25        0.52      0.32 o 
   1 -11   2       79.07       85.86      2.38 o 
  -5 -10   2       43.18       42.97      1.61 o 
  -4 -10   2       42.14       43.78      1.46 o 
  -3 -10   2      120.44      123.67      4.16 o 
  -2 -10   2       21.96       25.59      2.01 o 
  -1 -10   2        4.68        7.79      0.92 o 
   0 -10   2       20.20       20.27      1.47 o 
   1 -10   2        2.14        3.88      0.70 o 
   2 -10   2       90.65       90.62      2.61 o 
  -5  -9   2        9.31        9.82      0.98 o 
  -4  -9   2        0.23        0.32      0.31 o 
  -3  -9   2      228.75      240.53      3.92 o 
  -2  -9   2       54.06       55.29      2.94 o 
  -1  -9   2       13.05       13.67      0.96 o 
   0  -9   2       52.27       54.54      1.92 o 
   1  -9   2      137.62      129.79      4.32 o 
   2  -9   2       50.83       48.51      2.22 o 
   3  -9   2        8.98        9.26      0.83 o 
  -6  -8   2      384.20      360.00     15.82 o 
  -5  -8   2      270.62      273.30      5.40 o 
  -4  -8   2     1088.45     1088.34      8.60 o 
  -3  -8   2        0.06        0.42      0.37 o 
  -2  -8   2        6.85        6.44      0.70 o 
  -1  -8   2      284.87      302.20      4.11 o 
   0  -8   2      134.75      140.75      2.92 o 
   1  -8   2        5.84        8.58      0.78 o 
   2  -8   2      169.94      169.27      3.17 o 
   3  -8   2       80.35       76.89      2.74 o 
   4  -8   2       40.83       40.06      1.45 o 
  -6  -7   2        7.81        7.69      0.59 o 
  -5  -7   2       17.16       17.45      1.48 o 
  -4  -7   2      205.81      203.56      3.72 o 
  -3  -7   2      257.87      256.22      3.96 o 
  -2  -7   2        7.52       11.91      2.39 o 
  -1  -7   2      346.51      357.63      6.47 o 
   0  -7   2        1.11        1.05      0.39 o 
   1  -7   2      363.03      363.72      4.55 o 
   2  -7   2      248.22      229.70      9.30 o 
   3  -7   2       50.01       52.17      2.47 o 
   4  -7   2      359.72      347.40      5.24 o 
  -6  -6   2       19.85       20.07      0.88 o 
  -5  -6   2       50.75       53.46      2.56 o 
  -4  -6   2      171.77      159.43      3.20 o 
  -3  -6   2      194.54      192.23      5.69 o 
  -2  -6   2       19.42       22.13      1.64 o 
  -1  -6   2     1166.33     1178.07     10.90 o 
   0  -6   2       44.50       54.39      2.09 o 
   1  -6   2      468.74      513.08      7.09 o 
   2  -6   2      212.04      215.87      2.86 o 
   3  -6   2       31.95       32.89      2.02 o 
   4  -6   2      572.49      573.72      7.69 o 
   5  -6   2       59.63       58.12      1.66 o 
  -6  -5   2        1.64        2.56      0.36 o 
  -5  -5   2      197.45      197.63      4.78 o 
  -4  -5   2        1.76        1.61      0.36 o 
  -3  -5   2       54.28       56.83      2.43 o 
  -2  -5   2       53.97       42.27      2.05 o 
  -1  -5   2      629.82      639.51      4.12 o 
   0  -5   2      789.38      804.70     12.32 o 
   1  -5   2      196.94      219.27      4.26 o 
   2  -5   2        1.03        2.69      1.59 o 
   3  -5   2       46.25       43.36      1.33 o 
   4  -5   2       60.00       62.68      1.81 o 
   5  -5   2      356.09      340.91      3.57 o 
  -6  -4   2       72.52       80.93      2.83 o 
  -5  -4   2       85.70       85.49      2.22 o 
  -4  -4   2      113.61      113.79      3.40 o 
  -3  -4   2      122.99      132.07      8.48 o 
  -2  -4   2       20.96       14.94      0.62 o 
  -1  -4   2        4.07        2.89      0.29 o 
   0  -4   2     1822.47     1819.22     20.05 o 
   1  -4   2        3.86        6.48      0.41 o 
   2  -4   2        0.36        0.25      0.24 o 
   3  -4   2       14.20       13.20      1.54 o 
   4  -4   2       40.24       40.05      2.19 o 
   5  -4   2      325.98      316.39      5.93 o 
  -6  -3   2       65.69       63.17      2.53 o 
  -5  -3   2        1.49        2.03      0.38 o 
  -4  -3   2        4.76        8.93      0.70 o 
  -3  -3   2        1.12        1.87      0.59 o 
  -2  -3   2     1140.00     1245.41     25.93 o 
  -1  -3   2      931.98     1077.79      4.61 o 
   0  -3   2      987.58     1044.27      7.72 o 
   1  -3   2      381.48      445.52      2.51 o 
   2  -3   2      459.98      558.18     13.57 o 
   3  -3   2        7.17       10.14      1.05 o 
   4  -3   2      407.08      367.41      4.62 o 
   5  -3   2       26.69       24.78      1.61 o 
   6  -3   2       81.97       80.83      4.34 o 
  -6  -2   2       26.62       31.08      1.20 o 
  -5  -2   2       88.88       85.53      3.31 o 
  -4  -2   2      283.46      293.23      7.88 o 
  -3  -2   2     1681.89     1612.73     13.56 o 
  -2  -2   2        1.15        4.75      0.28 o 
   1  -2   2     1374.12     1342.92      7.36 o 
   2  -2   2      983.66     1057.48      7.36 o 
   3  -2   2      242.83      293.89      5.52 o 
   4  -2   2       63.15       83.79      1.83 o 
   5  -2   2        5.24        1.31      0.34 o 
   6  -2   2       79.24       63.13      5.03 o 
  -6  -1   2        4.12        6.34      0.53 o 
  -5  -1   2      206.06      196.04      5.00 o 
  -4  -1   2      700.82      697.97      6.61 o 
  -3  -1   2      513.74      551.18      4.87 o 
  -2  -1   2      551.33      524.45      3.23 o 
  -1  -1   2     1702.26     1635.81      5.03 o 
   0  -1   2       16.73       14.33      0.25 o 
   1  -1   2     1223.97     1164.54      3.72 o 
   2  -1   2      680.64      722.33      6.60 o 
   3  -1   2       86.66       69.09      2.64 o 
   4  -1   2        8.35       11.96      0.85 o 
   5  -1   2      316.18      307.10      4.16 o 
   6  -1   2      128.14      110.26      2.65 o 
  -6   0   2       70.65       67.97      2.47 o 
  -5   0   2       22.42       20.33      1.09 o 
  -4   0   2      657.40      662.78      8.79 o 
  -3   0   2      508.73      480.81      4.49 o 
  -2   0   2      886.40      858.33      4.80 o 
  -1   0   2      707.23      641.63      3.97 o 
   0   0   2      612.85      607.15      2.58 o 
   1   0   2      928.34      848.52     11.21 o 
   2   0   2       19.86       32.73      1.38 o 
   3   0   2      369.95      342.37      5.70 o 
   4   0   2       68.26       68.15      1.97 o 
   5   0   2       22.28       27.14      1.26 o 
   6   0   2      152.10      144.87      3.52 o 
  -6   1   2        7.23        7.20      0.81 o 
  -5   1   2       25.45       28.10      1.90 o 
  -4   1   2       58.00       60.82      1.31 o 
  -3   1   2      837.06      855.71      6.39 o 
  -2   1   2      351.22      314.66      3.11 o 
  -1   1   2     1524.92     1444.32      4.91 o 
   0   1   2       78.22      100.49     11.28 o 
   1   1   2      287.70      313.41      2.61 o 
   2   1   2      333.92      299.23      4.11 o 
   3   1   2      797.95      753.90      8.32 o 
   4   1   2      338.78      317.19      6.52 o 
   5   1   2       21.55       18.51      1.52 o 
   6   1   2       34.77       37.36      1.89 o 
  -6   2   2       15.17       15.28      1.04 o 
  -5   2   2       29.49       32.44      1.99 o 
  -4   2   2       43.96       39.77      1.32 o 
  -3   2   2      616.73      613.77      7.78 o 
  -2   2   2        2.33        8.33      5.76 o 
  -1   2   2     2562.77     2408.97      7.25 o 
   0   2   2     1146.41     1054.83      4.91 o 
   1   2   2      646.52      619.57      6.16 o 
   2   2   2      405.07      363.25      5.55 o 
   3   2   2       65.78       70.90      2.56 o 
   4   2   2      311.93      304.63      6.37 o 
   5   2   2       16.11       12.60      1.28 o 
   6   2   2        4.68        5.90      0.84 o 
  -5   3   2        0.14        0.05      0.41 o 
  -4   3   2      174.10      174.58      4.61 o 
  -3   3   2        4.11        7.38      0.67 o 
  -2   3   2       30.51       29.89      1.13 o 
  -1   3   2     1432.67     1439.19      6.44 o 
   0   3   2        4.88        4.44      0.30 o 
   1   3   2       88.17       67.15      1.80 o 
   2   3   2        0.30        0.84      0.38 o 
   3   3   2        1.09        6.03      0.79 o 
   4   3   2       20.93       21.54      1.13 o 
   5   3   2      256.69      256.67      5.63 o 
   6   3   2        3.68        5.32      0.81 o 
  -5   4   2      142.04      147.80      3.82 o 
  -4   4   2      417.35      414.59      7.32 o 
  -3   4   2     1863.62     1896.92     10.52 o 
  -2   4   2       27.09       32.89      1.02 o 
  -1   4   2      898.01      997.17      5.02 o 
   0   4   2     1470.17     1522.09     19.48 o 
   1   4   2       78.51       67.58      1.94 o 
   2   4   2      535.17      646.83      6.84 o 
   3   4   2     2607.98     2581.51     15.98 o 
   4   4   2       60.14       58.21      1.88 o 
   5   4   2      927.19      949.91     11.13 o 
   6   4   2      560.08      565.93      7.65 o 
  -5   5   2      110.64      109.48      2.89 o 
  -4   5   2       72.06       76.47      3.09 o 
  -3   5   2      209.23      202.56      2.78 o 
  -2   5   2        0.21        0.83      0.29 o 
  -1   5   2      117.64      111.18      6.05 o 
   0   5   2      269.65      220.12      5.15 o 
   1   5   2       32.62       33.72      1.51 o 
   2   5   2      357.21      344.33      5.20 o 
   3   5   2        1.13       10.61      1.07 o 
   4   5   2       77.40       83.08      2.34 o 
   5   5   2      441.68      443.46      7.60 o 
   6   5   2      116.64      116.30      2.14 o 
  -5   6   2        7.80        7.28      0.61 o 
  -4   6   2      242.53      245.64      5.07 o 
  -3   6   2        0.27        1.99      1.06 o 
  -2   6   2      134.33      130.05      2.82 o 
  -1   6   2       11.89       13.15      0.74 o 
   0   6   2      723.24      684.04      7.18 o 
   1   6   2      328.11      314.24      4.90 o 
   2   6   2      219.00      199.69      4.09 o 
   3   6   2       50.76       47.53      2.23 o 
   4   6   2        7.74        9.23      0.56 o 
   5   6   2       57.02       56.23      2.71 o 
   6   6   2        0.72        0.34      0.25 o 
  -4   7   2      144.27      150.38      3.37 o 
  -3   7   2       84.48       83.53      2.94 o 
  -2   7   2       71.59       69.65      1.99 o 
  -1   7   2      170.64      165.15      2.94 o 
   0   7   2      152.99      157.08      3.72 o 
   1   7   2      271.08      276.57      4.75 o 
   2   7   2      135.95      134.73      3.52 o 
   3   7   2      406.45      419.80      5.12 o 
   4   7   2      123.45      125.38      2.95 o 
   5   7   2       81.12       85.05      3.19 o 
   6   7   2       73.21       71.88      1.63 o 
  -4   8   2       90.09       83.55      1.82 o 
  -3   8   2       59.10       63.52      3.10 o 
  -2   8   2       13.67       14.68      0.93 o 
  -1   8   2      424.61      431.69      4.97 o 
   0   8   2        2.25        4.14      0.53 o 
   1   8   2      310.07      312.45      4.77 o 
   2   8   2      119.74      116.49      2.18 o 
   3   8   2      367.52      365.94      5.58 o 
   4   8   2      259.77      260.55      4.23 o 
   5   8   2        4.77        5.33      0.81 o 
   6   8   2      167.94      170.86      2.28 o 
  -3   9   2        4.11        3.92      0.39 o 
  -2   9   2        0.22        0.82      0.29 o 
  -1   9   2      172.86      189.93      3.25 o 
   0   9   2      215.06      226.86      3.63 o 
   1   9   2      244.36      234.40      5.46 o 
   2   9   2       28.20       28.48      1.12 o 
   3   9   2       44.95       41.08      1.67 o 
   4   9   2       77.14       77.72      2.19 o 
   5   9   2        5.42       10.32      4.78 o 
  -2  10   2       20.98       19.44      1.20 o 
  -1  10   2       56.07       60.57      1.66 o 
   0  10   2      315.66      334.77      6.26 o 
   1  10   2       27.01       32.47      4.38 o 
   2  10   2      144.71      144.69      3.07 o 
   3  10   2      262.55      267.87      3.91 o 
   4  10   2       25.12       26.59      1.13 o 
   5  10   2      173.79      173.90      3.38 o 
  -1  11   2      146.59      154.40      3.25 o 
   0  11   2       29.88       27.91      1.16 o 
   1  11   2      131.68      144.47      4.39 o 
   2  11   2       36.68       37.13      1.79 o 
   3  11   2      112.05      107.44      3.38 o 
   4  11   2       87.69       86.99      2.19 o 
   0  12   2      225.66      207.55      6.45 o 
   1  12   2        1.17        1.42      0.29 o 
   2  12   2       15.79       15.25      1.09 o 
   3  12   2       23.33       20.85      1.15 o 
  -2 -12   3        5.17        4.03      0.59 o 
  -1 -12   3       66.27       65.03      2.20 o 
   0 -12   3       15.19       13.11      0.92 o 
  -3 -11   3       31.98       32.52      1.76 o 
  -2 -11   3        2.93        2.97      0.68 o 
  -1 -11   3      106.77      112.51      3.65 o 
   0 -11   3        3.84        3.72      0.53 o 
   1 -11   3       44.88       49.50      1.63 o 
  -5 -10   3       47.72       42.51      1.48 o 
  -4 -10   3        5.78        5.52      0.52 o 
  -3 -10   3        4.66        4.54      0.84 o 
  -2 -10   3      501.45      517.59      8.49 o 
  -1 -10   3       24.08       28.28      2.16 o 
   0 -10   3      635.64      664.22     11.34 o 
   1 -10   3     1397.23     1445.03     11.12 o 
   2 -10   3      130.17      120.59      2.82 o 
  -5  -9   3        9.00        9.20      0.57 o 
  -4  -9   3       81.24       76.54      2.08 o 
  -3  -9   3      346.00      356.54      4.65 o 
  -2  -9   3       79.15       76.39      2.60 o 
  -1  -9   3       29.91       28.84      2.22 o 
   0  -9   3       38.22       39.79      1.60 o 
   1  -9   3      315.09      310.62      4.37 o 
   2  -9   3        0.26        2.23      0.54 o 
   3  -9   3        1.44        4.14      0.56 o 
  -5  -8   3       11.51        9.96      1.06 o 
  -4  -8   3       11.58       13.21      0.95 o 
  -3  -8   3      228.26      228.20      3.84 o 
  -2  -8   3      150.37      152.78      3.22 o 
  -1  -8   3       88.49       91.76      2.97 o 
   0  -8   3      152.81      153.04      3.03 o 
   1  -8   3       83.08       78.06      2.23 o 
   2  -8   3      185.62      182.75      3.30 o 
   3  -8   3       21.91       20.61      1.41 o 
   4  -8   3      184.36      172.67      2.85 o 
  -6  -7   3        1.07        1.55      0.24 o 
  -5  -7   3      148.64      150.38      4.13 o 
  -4  -7   3      172.80      178.00      3.41 o 
  -3  -7   3       69.62       66.58      1.70 o 
  -2  -7   3      307.34      303.63      3.36 o 
  -1  -7   3        6.61        7.98      0.72 o 
   0  -7   3      325.45      307.41      6.46 o 
   1  -7   3      455.30      432.22     10.34 o 
   2  -7   3       17.71       18.83      1.10 o 
   3  -7   3      166.96      167.18      4.37 o 
   4  -7   3       37.55       35.49      1.66 o 
  -6  -6   3      109.00      107.73      3.73 o 
  -5  -6   3       47.91       44.18      1.58 o 
  -4  -6   3      612.23      623.37      6.27 o 
  -3  -6   3       32.82       32.12      1.36 o 
  -2  -6   3      323.29      319.17      6.04 o 
  -1  -6   3       23.15       20.68      1.45 o 
   0  -6   3      181.03      190.21      2.84 o 
   1  -6   3      732.09      778.51      8.93 o 
   2  -6   3       30.86       28.79      1.09 o 
   3  -6   3      164.48      168.48      4.51 o 
   4  -6   3       48.31       51.15      2.29 o 
   5  -6   3       54.51       47.27      1.47 o 
  -6  -5   3       64.23       59.46      1.42 o 
  -5  -5   3       53.18       52.45      1.74 o 
  -4  -5   3      361.33      350.15      6.53 o 
  -3  -5   3      266.81      270.88      5.50 o 
  -2  -5   3       28.71       30.60      1.76 o 
  -1  -5   3       41.43       35.74      2.39 o 
   0  -5   3        2.02        2.55      0.78 o 
   1  -5   3      401.17      453.52      6.72 o 
   2  -5   3        2.63        2.79      0.49 o 
   3  -5   3      241.21      231.18      5.19 o 
   4  -5   3      135.28      144.78      4.12 o 
   5  -5   3        0.44        2.62      0.51 o 
  -6  -4   3       22.22       25.62      1.47 o 
  -5  -4   3      249.45      244.34      3.69 o 
  -4  -4   3       14.36       17.27      1.40 o 
  -3  -4   3      178.63      181.77      4.19 o 
  -2  -4   3      104.91      107.65      2.99 o 
  -1  -4   3      258.82      285.09      7.79 o 
   0  -4   3     1108.42     1070.88      5.66 o 
   1  -4   3      399.01      478.02      4.28 o 
   2  -4   3        2.89        1.94      0.68 o 
   3  -4   3       54.53       45.52      2.30 o 
   4  -4   3      423.75      382.65      7.15 o 
   5  -4   3      522.57      473.28      6.57 o 
  -6  -3   3      103.31      112.26      4.74 o 
  -5  -3   3      104.18      104.30      2.34 o 
  -4  -3   3      601.34      588.62      5.52 o 
  -3  -3   3        4.16        4.53      0.85 o 
  -2  -3   3      104.72      134.69      2.47 o 
  -1  -3   3        3.44        4.40      0.37 o 
   0  -3   3      297.97      299.44      2.75 o 
   1  -3   3      160.09      157.28      1.57 o 
   2  -3   3      152.86      180.09      2.62 o 
   3  -3   3        1.77        7.13      3.37 o 
   4  -3   3       47.05       41.38      2.44 o 
   5  -3   3       33.55       38.04      2.00 o 
   6  -3   3       37.34       38.60      1.26 o 
  -6  -2   3      157.29      153.81      2.55 o 
  -5  -2   3      114.01      108.91      3.66 o 
  -4  -2   3      193.62      165.17      2.53 o 
  -3  -2   3       28.03       28.45      1.04 o 
  -2  -2   3      552.16      570.13     12.27 o 
  -1  -2   3      891.09      971.11      7.04 o 
   0  -2   3       71.51       57.08      1.65 o 
   1  -2   3      100.00       85.60      0.86 o 
   2  -2   3       31.05       34.74      1.86 o 
   3  -2   3        0.88        1.38      0.33 o 
   4  -2   3      162.36      163.17      2.23 o 
   5  -2   3       12.38       12.90      1.29 o 
   6  -2   3       78.29       73.38      4.58 o 
  -6  -1   3        0.35        0.30      0.16 o 
  -5  -1   3      731.74      730.03      9.50 o 
  -4  -1   3       23.01       21.74      0.90 o 
  -3  -1   3      505.89      505.35     10.26 o 
  -2  -1   3      117.91      106.10      1.35 o 
  -1  -1   3       34.41       28.65      0.59 o 
   0  -1   3     1159.69     1080.15      3.16 o 
   1  -1   3       35.28       29.83      1.22 o 
   2  -1   3       27.15       16.09      0.75 o 
   3  -1   3       24.60       24.94      1.13 o 
   4  -1   3      386.46      361.83      3.26 o 
   5  -1   3      303.31      310.87      4.19 o 
   6  -1   3       59.42       58.93      2.03 o 
  -6   0   3       81.00       84.66      1.81 o 
  -5   0   3      373.79      362.48      4.98 o 
  -4   0   3      248.62      254.97      3.18 o 
  -3   0   3      278.04      283.53      4.84 o 
  -2   0   3      360.23      353.90      6.90 o 
  -1   0   3      518.34      549.21      3.02 o 
   1   0   3      114.24      139.36      2.40 o 
   2   0   3       99.11       73.68      1.49 o 
   3   0   3      101.43      117.72      4.03 o 
   4   0   3      103.10      106.36      1.72 o 
   5   0   3      383.75      400.09      4.75 o 
   6   0   3        5.18        6.73      0.72 o 
  -6   1   3       61.49       57.07      1.98 o 
  -5   1   3       26.56       24.64      1.13 o 
  -4   1   3      449.16      457.32      4.36 o 
  -3   1   3        2.28        2.31      0.52 o 
  -2   1   3      538.99      524.10      3.43 o 
  -1   1   3       32.56       48.77      1.11 o 
   1   1   3      837.18      833.23      3.82 o 
   2   1   3       19.52       10.42      0.55 o 
   3   1   3      835.38      759.15      8.31 o 
   4   1   3      245.83      224.35      2.12 o 
   5   1   3      185.96      188.21      6.32 o 
   6   1   3       35.04       37.73      1.75 o 
  -6   2   3       27.09       29.99      1.32 o 
  -5   2   3       18.36       18.96      1.52 o 
  -4   2   3      133.30      136.72      2.67 o 
  -3   2   3      399.89      390.29      6.34 o 
  -2   2   3      394.94      389.60      4.06 o 
  -1   2   3     1057.13     1001.55      9.76 o 
   0   2   3      533.53      508.27      4.65 o 
   1   2   3        4.84       11.69      4.05 o 
   2   2   3       23.04       26.27      1.00 o 
   3   2   3      192.80      183.02      2.58 o 
   4   2   3     1014.07      931.74      7.29 o 
   5   2   3       13.95       13.84      0.90 o 
   6   2   3       66.41       70.74      2.49 o 
  -5   3   3       73.73       65.09      2.65 o 
  -4   3   3     1165.93     1220.24     12.56 o 
  -3   3   3      125.46      127.95      1.86 o 
  -2   3   3      155.92      178.31      2.59 o 
  -1   3   3      188.64      151.13      2.14 o 
   0   3   3       96.75      112.41      2.45 o 
   1   3   3        9.49       10.88      0.83 o 
   2   3   3      120.43      140.55      3.26 o 
   3   3   3       70.07       65.45      2.62 o 
   4   3   3      937.05      905.92      9.86 o 
   5   3   3      170.04      165.39      3.28 o 
   6   3   3       25.98       31.07      1.70 o 
  -5   4   3       20.50       25.20      1.53 o 
  -4   4   3      139.20      150.85      4.41 o 
  -3   4   3      563.30      620.26      5.77 o 
  -2   4   3      682.82      680.98      4.78 o 
  -1   4   3     2482.86     2610.39      9.55 o 
   0   4   3      973.21     1029.68      8.01 o 
   1   4   3       19.52       25.86      1.33 o 
   2   4   3     1163.19     1175.25      9.68 o 
   3   4   3        5.28       21.54      1.57 o 
   4   4   3        6.31        7.16      0.73 o 
   5   4   3      125.04      125.56      2.65 o 
   6   4   3      120.85      131.15      3.48 o 
  -5   5   3       76.05       75.89      2.27 o 
  -4   5   3       85.26       82.14      3.15 o 
  -3   5   3     1350.50     1257.39     12.75 o 
  -2   5   3      153.98      160.80      3.59 o 
  -1   5   3      804.08      814.43      4.78 o 
   0   5   3       33.11       24.37      1.35 o 
   1   5   3       21.88       19.36      1.25 o 
   2   5   3      229.99      189.68      4.11 o 
   3   5   3      367.87      337.10      6.14 o 
   4   5   3      267.20      260.63      4.49 o 
   5   5   3       15.74       20.60      1.09 o 
   6   5   3        6.05        5.91      0.78 o 
  -4   6   3       36.69       41.68      2.06 o 
  -3   6   3      452.83      437.50      7.45 o 
  -2   6   3       66.30       61.23      1.93 o 
  -1   6   3     1032.83     1056.81      6.74 o 
   0   6   3      140.52      136.67      3.43 o 
   1   6   3        4.23        6.05      0.75 o 
   2   6   3       99.64       85.76      2.84 o 
   3   6   3       32.05       35.72      1.17 o 
   4   6   3      402.90      405.38      9.30 o 
   5   6   3       18.82       16.22      1.49 o 
   6   6   3       45.04       42.63      1.24 o 
  -4   7   3      147.28      147.53      3.25 o 
  -3   7   3       32.55       32.34      1.24 o 
  -2   7   3      364.67      353.58      4.46 o 
  -1   7   3      367.97      363.65      4.46 o 
   0   7   3      572.95      572.61      4.36 o 
   1   7   3        8.35        9.90      0.71 o 
   2   7   3      168.52      167.62      2.61 o 
   3   7   3       95.29       95.73      2.51 o 
   4   7   3       80.23       83.04      3.31 o 
   5   7   3      113.26      114.08      3.72 o 
   6   7   3        1.34        2.16      0.32 o 
  -3   8   3        0.47        0.75      0.21 o 
  -2   8   3      417.25      416.68      8.76 o 
  -1   8   3       36.48       33.98      1.42 o 
   0   8   3      441.84      447.70      4.51 o 
   1   8   3      103.68      109.96      2.29 o 
   2   8   3      215.42      206.97      2.48 o 
   3   8   3      154.35      150.91      3.22 o 
   4   8   3        0.86        0.95      0.41 o 
   5   8   3       55.37       49.82      2.29 o 
   6   8   3       14.80       15.30      0.65 o 
  -3   9   3        1.08        0.46      0.25 o 
  -2   9   3        6.40        7.97      0.93 o 
  -1   9   3      346.24      325.24      4.25 o 
   0   9   3      167.33      163.42      3.82 o 
   1   9   3      194.34      201.38      2.94 o 
   2   9   3      282.14      308.34      3.67 o 
   3   9   3       11.48       15.63      1.06 o 
   4   9   3       92.10       94.92      2.60 o 
   5   9   3       95.07       95.76      2.77 o 
  -2  10   3       41.39       48.45      1.63 o 
  -1  10   3        1.49        1.25      0.43 o 
   0  10   3        5.08        2.93      0.65 o 
   1  10   3      191.35      181.05      3.12 o 
   2  10   3      258.61      269.06      3.25 o 
   3  10   3     1467.17     1468.95      9.12 o 
   4  10   3       79.78       75.54      1.87 o 
   5  10   3       58.97       52.31      1.18 o 
  -1  11   3       40.50       42.22      1.55 o 
   0  11   3      264.86      254.10      4.57 o 
   1  11   3      115.65      122.34      2.39 o 
   2  11   3      271.37      274.58      5.10 o 
   3  11   3      127.63      126.22      3.31 o 
   4  11   3       16.49       16.05      0.90 o 
   1  12   3      167.02      164.01      3.14 o 
   2  12   3       13.19       12.35      0.80 o 
  -2 -12   4       29.50       28.59      1.12 o 
  -1 -12   4       77.83       65.37      1.85 o 
  -3 -11   4       97.94       86.03      2.46 o 
  -2 -11   4       61.57       51.85      2.18 o 
  -1 -11   4       83.35       78.66      2.78 o 
   0 -11   4       25.49       22.87      1.45 o 
  -4 -10   4        7.85        5.53      0.65 o 
  -3 -10   4       11.99        9.71      0.71 o 
  -2 -10   4        7.30        8.32      1.07 o 
  -1 -10   4       50.67       57.64      3.46 o 
   0 -10   4        2.35        3.42      0.84 o 
   1 -10   4      277.35      287.63      4.50 o 
   2 -10   4       19.55       19.43      1.01 o 
  -5  -9   4        0.19        0.59      0.31 o 
  -4  -9   4       24.05       22.20      1.05 o 
  -3  -9   4      165.51      161.99      2.46 o 
  -2  -9   4       53.48       56.38      1.98 o 
  -1  -9   4      185.32      184.54      5.47 o 
   0  -9   4      203.97      201.33      5.76 o 
   1  -9   4      150.89      148.76      2.91 o 
   2  -9   4        4.36        4.33      0.48 o 
   3  -9   4       84.50       84.93      2.10 o 
  -5  -8   4        2.25        3.50      0.64 o 
  -4  -8   4       23.73       24.45      1.20 o 
  -3  -8   4       95.96       98.64      2.48 o 
  -2  -8   4        9.01        9.35      0.81 o 
  -1  -8   4      376.75      390.49      7.73 o 
   0  -8   4       27.29       26.59      2.12 o 
   1  -8   4      363.95      368.79     13.27 o 
   2  -8   4      158.50      151.71      3.41 o 
   3  -8   4       47.04       51.50      2.07 o 
  -5  -7   4       43.68       44.97      2.21 o 
  -4  -7   4       29.49       30.56      1.38 o 
  -3  -7   4       57.16       59.51      1.91 o 
  -2  -7   4      222.96      222.03      2.55 o 
  -1  -7   4      174.76      188.16      3.50 o 
   0  -7   4      250.32      242.96      5.88 o 
   1  -7   4       17.72       18.32      1.06 o 
   2  -7   4      160.43      157.97      3.13 o 
   3  -7   4       24.28       25.50      1.68 o 
   4  -7   4      202.24      208.56      3.77 o 
  -6  -6   4        0.40        0.68      0.21 o 
  -5  -6   4      241.28      235.13      8.44 o 
  -4  -6   4       27.70       32.34      2.12 o 
  -3  -6   4       11.53       12.24      0.71 o 
  -2  -6   4      307.44      301.89      6.23 o 
  -1  -6   4       11.49       13.41      1.27 o 
   0  -6   4      922.94      918.33      6.43 o 
   1  -6   4      229.31      223.59      3.24 o 
   2  -6   4      131.61      126.31      2.29 o 
   3  -6   4      134.45      140.55      4.08 o 
   4  -6   4      157.12      162.76      3.92 o 
  -6  -5   4       51.93       52.93      2.03 o 
  -5  -5   4       17.37       16.06      0.94 o 
  -4  -5   4        8.07       11.44      1.27 o 
  -3  -5   4      139.70      156.78      3.00 o 
  -2  -5   4      633.19      701.34      8.90 o 
  -1  -5   4      143.01      183.42      7.51 o 
   0  -5   4        4.24        3.06      0.66 o 
   1  -5   4      117.77       92.66      3.10 o 
   2  -5   4        5.54        6.20      0.64 o 
   3  -5   4      510.01      474.27      5.55 o 
   4  -5   4       59.12       56.39      2.53 o 
   5  -5   4      106.16      112.97      2.73 o 
  -6  -4   4       11.04        9.85      1.35 o 
  -5  -4   4      127.95      122.29      3.86 o 
  -4  -4   4     1175.52     1111.14      9.76 o 
  -3  -4   4        2.51        1.51      0.47 o 
  -2  -4   4     5264.42     5461.53     22.84 o 
  -1  -4   4     2693.79     2806.62     15.01 o 
   0  -4   4      197.16      197.71      2.68 o 
   1  -4   4     2036.00     2184.05      8.89 o 
   2  -4   4      565.36      650.90      9.09 o 
   3  -4   4      286.12      317.50     12.64 o 
   4  -4   4        6.76        2.31      0.48 o 
   5  -4   4      114.27       88.74      2.78 o 
  -6  -3   4        3.18        3.99      0.42 o 
  -5  -3   4      211.33      207.05      4.03 o 
  -4  -3   4      204.15      208.65      3.27 o 
  -3  -3   4       53.03       50.30      2.15 o 
  -2  -3   4      104.78      125.28      3.23 o 
  -1  -3   4     1050.07     1153.01      6.21 o 
   0  -3   4      157.93      145.19      3.45 o 
   1  -3   4     1544.98     1658.61     26.64 o 
   2  -3   4      148.63      130.06      3.80 o 
   3  -3   4       12.70        9.17      0.81 o 
   4  -3   4      353.16      329.80      6.97 o 
   5  -3   4      119.45      115.05      3.41 o 
  -6  -2   4       77.09       74.98      2.63 o 
  -5  -2   4       71.28       69.23      2.76 o 
  -4  -2   4      737.77      692.27      7.41 o 
  -3  -2   4       58.59       60.76      2.95 o 
  -2  -2   4        3.62        3.99      0.57 o 
  -1  -2   4        4.54       10.62      0.45 o 
   0  -2   4      105.14      120.62      1.82 o 
   1  -2   4     1746.84     1914.13     11.58 o 
   2  -2   4        4.13        8.03      0.92 o 
   3  -2   4       78.82       81.76      2.14 o 
   4  -2   4       88.71       82.23      3.40 o 
   5  -2   4       67.10       68.39      2.93 o 
   6  -2   4        9.68        7.16      0.65 o 
  -6  -1   4       46.11       40.97      0.92 o 
  -5  -1   4       86.73       96.26      2.77 o 
  -4  -1   4      848.49      835.32      8.06 o 
  -3  -1   4      171.01      175.06      4.12 o 
  -2  -1   4      165.32      180.11      7.46 o 
  -1  -1   4       25.07       32.92      0.73 o 
   0  -1   4      810.71      777.02      3.31 o 
   1  -1   4      845.18      865.93      7.15 o 
   2  -1   4      412.32      454.67      6.06 o 
   3  -1   4      446.02      413.97      4.70 o 
   4  -1   4       73.72       76.89      1.87 o 
   5  -1   4        3.29        3.10      0.73 o 
   6  -1   4       43.57       40.51      1.67 o 
  -6   0   4        2.85        2.53      0.28 o 
  -5   0   4      218.45      214.98      6.98 o 
  -4   0   4      191.30      186.15      2.35 o 
  -3   0   4     1098.37     1049.88      9.89 o 
  -2   0   4      514.38      547.78      4.39 o 
  -1   0   4      478.74      422.90     13.21 o 
   0   0   4     2093.59     1876.38     48.11 o 
   1   0   4      128.96      175.32      2.02 o 
   2   0   4     1237.31     1320.77      9.65 o 
   3   0   4       48.81       49.58      2.75 o 
   4   0   4      422.45      423.79      5.07 o 
   5   0   4       82.15       80.92      3.22 o 
   6   0   4       84.41       83.75      2.41 o 
  -6   1   4        2.24        2.40      0.38 o 
  -5   1   4      105.07      110.73      1.94 o 
  -4   1   4       86.51       85.88      2.18 o 
  -3   1   4      465.69      456.76     11.49 o 
  -2   1   4      237.64      257.26      3.20 o 
  -1   1   4      661.28      680.37      3.76 o 
   0   1   4      202.60      154.81      2.87 o 
   1   1   4     1278.92     1335.92     21.67 o 
   2   1   4        2.91        3.99      0.52 o 
   3   1   4      285.57      292.04      4.86 o 
   4   1   4       39.67       44.12      1.49 o 
   5   1   4       81.57       77.55      3.14 o 
   6   1   4       14.99       16.79      1.13 o 
  -5   2   4      146.39      151.35      3.97 o 
  -4   2   4     1835.67     1772.72      9.84 o 
  -3   2   4       23.82       22.28      1.49 o 
  -2   2   4     1279.31     1367.19      9.01 o 
  -1   2   4      173.80      193.49      2.08 o 
   0   2   4      400.79      356.66      2.84 o 
   1   2   4      170.08      217.27      5.75 o 
   2   2   4     1990.85     2125.40     30.05 o 
   4   2   4     1041.16      971.89      9.84 o 
   5   2   4     2070.25     2043.51     11.15 o 
   6   2   4        0.24        1.24      0.39 o 
  -5   3   4       45.32       40.29      1.97 o 
  -4   3   4       52.48       52.30      1.69 o 
  -3   3   4       62.36       62.28      1.34 o 
  -2   3   4      113.03      125.56      2.41 o 
  -1   3   4       12.82        7.57      0.55 o 
   0   3   4      209.66      225.54      3.74 o 
   1   3   4        8.25        9.49      0.45 o 
   2   3   4       52.79       70.74      2.48 o 
   3   3   4       10.32       10.40      1.14 o 
   4   3   4     1178.71     1073.28     21.34 o 
   5   3   4      122.43      126.77      2.19 o 
   6   3   4       84.11       90.93      2.54 o 
  -5   4   4       92.49       86.72      2.60 o 
  -4   4   4      143.29      153.40      4.35 o 
  -3   4   4       12.82       12.41      0.83 o 
  -2   4   4       63.56       63.15      1.51 o 
  -1   4   4      381.40      396.24      4.34 o 
   0   4   4      118.85       98.16      2.67 o 
   1   4   4        0.19       10.08      0.90 o 
   2   4   4      192.72      184.69      4.17 o 
   3   4   4       55.16       48.40      2.43 o 
   4   4   4      150.77      144.83      3.12 o 
   5   4   4      102.50       99.87      3.05 o 
   6   4   4       97.48      107.92      2.79 o 
  -5   5   4       40.24       41.75      1.53 o 
  -4   5   4      245.92      244.78      5.23 o 
  -3   5   4      138.04      141.54      4.29 o 
  -2   5   4      256.01      261.10      4.37 o 
  -1   5   4        1.84        2.27      0.34 o 
   0   5   4      383.36      337.11      5.27 o 
   1   5   4       15.92       19.42      1.34 o 
   2   5   4       66.89       55.39      2.37 o 
   3   5   4      181.42      171.19      3.17 o 
   4   5   4       34.83       31.86      2.10 o 
   5   5   4      312.84      327.92      6.42 o 
   6   5   4        6.24        7.92      0.78 o 
  -4   6   4      135.67      138.99      3.54 o 
  -3   6   4      212.27      212.59      5.17 o 
  -2   6   4      111.55      123.30      3.95 o 
  -1   6   4      550.64      576.07      3.74 o 
   0   6   4      329.28      339.29      5.71 o 
   1   6   4       30.83       23.60      1.54 o 
   2   6   4       33.52       29.99      1.79 o 
   3   6   4       48.75       54.79      1.60 o 
   4   6   4      441.56      437.35      7.89 o 
   5   6   4       88.87       96.54      3.49 o 
   6   6   4      107.79       99.77      1.71 o 
  -4   7   4        0.13        0.47      0.30 o 
  -3   7   4       44.12       45.93      2.27 o 
  -2   7   4        0.23        0.36      0.27 o 
  -1   7   4      933.77      907.20      5.57 o 
   0   7   4        3.74        6.17      0.37 o 
   1   7   4      156.11      149.31      2.74 o 
   2   7   4       18.52       15.62      0.81 o 
   3   7   4        7.87        6.51      0.69 o 
   4   7   4      233.01      238.55      5.89 o 
   5   7   4       36.82       37.92      2.14 o 
   6   7   4       37.44       35.66      0.97 o 
  -3   8   4       13.95       12.47      1.04 o 
  -2   8   4      193.06      185.17      3.26 o 
  -1   8   4      399.31      383.60      4.70 o 
   0   8   4      616.69      606.06      4.73 o 
   1   8   4      166.32      162.67      3.01 o 
   2   8   4      431.92      444.22      5.43 o 
   3   8   4      158.93      155.38      3.23 o 
   4   8   4      253.78      265.90      6.06 o 
   5   8   4      340.41      325.14      5.70 o 
  -3   9   4       63.78       83.64      1.98 o 
  -2   9   4       74.46       74.83      2.71 o 
  -1   9   4        5.20        4.92      0.55 o 
   0   9   4      480.40      489.18      6.84 o 
   1   9   4        1.91        2.93      1.11 o 
   2   9   4      271.71      269.05      3.37 o 
   3   9   4      127.02      130.20      2.85 o 
   4   9   4        0.01        0.87      0.48 o 
   5   9   4       43.47       39.46      1.75 o 
  -1  10   4      196.28      168.95      3.54 o 
   0  10   4       37.19       35.63      1.37 o 
   1  10   4       15.66       18.93      2.65 o 
   2  10   4        8.02        9.66      1.13 o 
   3  10   4       12.13       11.20      0.78 o 
   4  10   4       13.76       12.58      1.07 o 
  -1  11   4       83.64       75.35      1.74 o 
   0  11   4      109.00      109.39      2.76 o 
   1  11   4        7.41        5.89      0.61 o 
   2  11   4       79.29       78.09      2.45 o 
   3  11   4        2.79        2.89      0.49 o 
   4  11   4        5.32        4.96      0.38 o 
  -2 -11   5        1.68        0.56      0.22 o 
  -1 -11   5       38.24       33.84      1.55 o 
   0 -11   5       27.44       22.57      1.21 o 
  -4 -10   5       14.16       13.85      0.89 o 
  -3 -10   5       95.56       94.95      2.79 o 
  -2 -10   5       13.61       12.66      1.10 o 
  -1 -10   5      103.42      104.03      2.47 o 
   0 -10   5       16.07       15.51      1.50 o 
   1 -10   5      175.47      181.97      4.33 o 
  -5  -9   5       24.64       24.54      1.17 o 
  -4  -9   5        0.18        0.03      0.28 o 
  -3  -9   5       15.14       16.46      0.94 o 
  -2  -9   5       94.28       94.00      2.38 o 
  -1  -9   5        0.16        1.03      0.35 o 
   0  -9   5      291.62      295.92      6.84 o 
   1  -9   5        9.12        7.65      0.64 o 
   2  -9   5       35.60       35.20      1.16 o 
  -5  -8   5      107.76      100.39      5.33 o 
  -4  -8   5       75.34       73.96      2.91 o 
  -3  -8   5        0.35        1.14      0.36 o 
  -2  -8   5       12.45       14.34      0.95 o 
  -1  -8   5      149.30      150.21      4.83 o 
   0  -8   5      349.36      350.46      7.52 o 
   1  -8   5      251.56      245.66      3.72 o 
   2  -8   5       17.72       16.10      1.03 o 
   3  -8   5        0.50        0.74      0.32 o 
  -5  -7   5       11.59       13.19      1.17 o 
  -4  -7   5      299.30      304.13      6.28 o 
  -3  -7   5       68.27       74.27      2.18 o 
  -2  -7   5       83.89       81.80      2.19 o 
  -1  -7   5      258.78      253.53      4.16 o 
   0  -7   5        1.55        1.88      0.65 o 
   1  -7   5      532.63      515.04     12.24 o 
   2  -7   5        8.63        9.21      0.78 o 
   3  -7   5       15.73       15.72      1.25 o 
   4  -7   5       15.26       15.88      0.96 o 
  -5  -6   5      143.91      146.75      3.92 o 
  -4  -6   5      229.12      219.27      5.40 o 
  -3  -6   5      330.35      345.34      4.63 o 
  -2  -6   5      595.32      603.13      6.04 o 
  -1  -6   5      243.17      235.98      4.31 o 
   0  -6   5     1638.62     1583.83     12.52 o 
   1  -6   5      135.28      117.26      6.03 o 
   2  -6   5      136.41      135.23      2.84 o 
   3  -6   5      242.05      231.30      5.06 o 
   4  -6   5      530.66      507.81      6.52 o 
  -6  -5   5        0.02        1.30      0.35 o 
  -5  -5   5      398.43      414.21      6.69 o 
  -4  -5   5        1.27        0.87      0.53 o 
  -3  -5   5       47.35       46.53      1.38 o 
  -2  -5   5        1.78        2.84      0.68 o 
  -1  -5   5        7.78        9.19      0.69 o 
   0  -5   5      917.65      877.97     10.45 o 
   1  -5   5        0.21        1.56      0.48 o 
   2  -5   5      410.88      400.14      3.47 o 
   3  -5   5       31.14       29.57      1.40 o 
   4  -5   5       54.82       64.43      2.61 o 
   5  -5   5      146.31      160.82      2.99 o 
  -6  -4   5       82.09       79.30      2.30 o 
  -5  -4   5       22.06       22.31      1.56 o 
  -4  -4   5        1.84        2.12      0.61 o 
  -3  -4   5       23.74       24.42      0.95 o 
  -2  -4   5      693.55      738.34      8.98 o 
  -1  -4   5       11.75       19.04      0.95 o 
   0  -4   5       57.98       51.17      1.49 o 
   1  -4   5      237.30      239.94      5.02 o 
   2  -4   5       32.40       28.15      1.05 o 
   3  -4   5      207.23      207.12      5.43 o 
   4  -4   5        7.94        8.56      0.78 o 
   5  -4   5      123.89      123.60      3.11 o 
  -6  -3   5      101.58      102.39      2.62 o 
  -5  -3   5       12.84       10.72      0.61 o 
  -4  -3   5      185.92      183.48      4.60 o 
  -3  -3   5       67.71       68.68      1.87 o 
  -2  -3   5       34.05       33.76      1.84 o 
  -1  -3   5       19.77       21.67      0.97 o 
   0  -3   5        9.52        7.98      0.58 o 
   1  -3   5       41.48       49.07      2.17 o 
   2  -3   5       33.34       35.24      2.09 o 
   3  -3   5      481.84      478.13     14.18 o 
   4  -3   5      168.64      165.29      5.02 o 
   5  -3   5       58.32       58.41      2.34 o 
  -6  -2   5        0.38        0.24      0.26 o 
  -5  -2   5      134.02      133.36      2.64 o 
  -4  -2   5        0.43        0.32      0.35 o 
  -3  -2   5      170.72      184.37      5.02 o 
  -2  -2   5        2.24        3.29      0.35 o 
  -1  -2   5      194.73      219.80      2.27 o 
   0  -2   5       76.82       70.84      3.59 o 
   1  -2   5      446.55      451.84      6.10 o 
   2  -2   5      136.93      173.97      4.31 o 
   3  -2   5       22.96       23.94      1.26 o 
   4  -2   5      462.36      457.60      8.16 o 
   5  -2   5        8.02        7.01      1.01 o 
  -6  -1   5       38.63       38.17      1.43 o 
  -5  -1   5       62.14       56.55      1.70 o 
  -4  -1   5      292.99      294.32      4.03 o 
  -3  -1   5        0.58        0.55      0.37 o 
  -2  -1   5       42.89       42.34      1.25 o 
  -1  -1   5      365.17      374.89      2.76 o 
   0  -1   5      161.50      146.52      1.61 o 
   1  -1   5     1359.53     1417.34     14.36 o 
   2  -1   5        2.60        7.19      0.86 o 
   3  -1   5      896.86      945.68     10.98 o 
   4  -1   5      118.24      107.42      3.87 o 
   5  -1   5       51.28       60.70      2.84 o 
   6  -1   5        2.79        2.70      0.45 o 
  -6   0   5       63.47       55.27      1.41 o 
  -5   0   5       13.42       14.41      1.00 o 
  -4   0   5      574.98      565.54      7.25 o 
  -3   0   5      242.88      250.06      5.10 o 
  -2   0   5      684.21      693.34      7.41 o 
  -1   0   5        0.64        1.33      0.43 o 
   0   0   5        7.46        7.43      0.43 o 
   1   0   5      436.12      415.81      3.39 o 
   2   0   5      822.07      891.74     20.07 o 
   3   0   5     1538.70     1512.45     12.61 o 
   4   0   5      389.76      396.97     12.68 o 
   5   0   5       69.51       76.43      3.17 o 
   6   0   5       83.64       83.64      2.40 o 
  -5   1   5      624.88      636.63      5.36 o 
  -4   1   5      176.59      190.96      3.19 o 
  -3   1   5      749.08      721.80      9.85 o 
  -2   1   5        0.12        3.22      0.58 o 
  -1   1   5      176.54      157.13      2.86 o 
   0   1   5        0.43        1.40      0.24 o 
   1   1   5       66.66       62.34      2.13 o 
   2   1   5     1477.87     1517.18     22.01 o 
   3   1   5      484.18      475.17      7.85 o 
   4   1   5     1590.14     1468.32     15.33 o 
   5   1   5        3.31        4.84      0.89 o 
   6   1   5       68.99       75.76      2.37 o 
  -5   2   5      128.49      121.08      2.18 o 
  -4   2   5      433.22      452.58     11.55 o 
  -3   2   5      663.28      648.15      4.26 o 
  -2   2   5      645.18      714.25     18.93 o 
  -1   2   5     2821.55     2965.81     13.89 o 
   0   2   5        1.79        1.05      0.23 o 
   1   2   5     1205.10     1319.14     19.80 o 
   2   2   5       95.01      127.09      2.69 o 
   3   2   5      193.78      189.31      4.85 o 
   4   2   5       10.64       10.03      1.01 o 
   5   2   5        1.22        3.26      0.73 o 
   6   2   5       12.37       13.53      1.03 o 
  -5   3   5       13.26       15.71      1.11 o 
  -4   3   5      598.41      602.91      6.31 o 
  -3   3   5       18.17       19.17      0.88 o 
  -2   3   5      418.58      437.83      6.60 o 
  -1   3   5      176.81      177.98      5.31 o 
   0   3   5      205.82      189.34      3.66 o 
   1   3   5      149.47      121.49      5.88 o 
   2   3   5       23.91       26.78      1.61 o 
   3   3   5      469.07      422.52      7.26 o 
   4   3   5        7.17        8.02      0.76 o 
   5   3   5      165.99      160.92      3.44 o 
   6   3   5        2.86        3.23      0.54 o 
  -5   4   5       26.63       24.71      1.22 o 
  -4   4   5       97.96      104.27      2.21 o 
  -3   4   5      211.28      199.44      3.38 o 
  -2   4   5       87.42       92.63      1.59 o 
  -1   4   5       72.87       82.80      1.94 o 
   0   4   5        5.10        3.59      0.60 o 
   1   4   5        1.61        4.56      0.68 o 
   2   4   5       16.81       21.90      1.52 o 
   3   4   5      145.47      136.64      2.82 o 
   4   4   5      132.39      123.73      3.95 o 
   5   4   5       34.35       32.08      1.38 o 
   6   4   5       54.94       52.99      1.83 o 
  -4   5   5       12.68       12.29      1.13 o 
  -3   5   5      140.38      141.82      3.83 o 
  -2   5   5        3.65        2.94      0.36 o 
  -1   5   5      172.43      191.70      3.84 o 
   0   5   5      300.70      277.46      5.11 o 
   1   5   5        9.20        8.96      0.98 o 
   2   5   5        1.35        1.23      0.43 o 
   3   5   5        4.39        3.25      0.59 o 
   4   5   5       69.35       76.24      3.27 o 
   5   5   5      127.81      126.59      5.29 o 
   6   5   5      108.84      112.61      2.43 o 
  -4   6   5       90.80       90.27      2.62 o 
  -3   6   5       81.15       87.87      3.24 o 
  -2   6   5      165.82      162.77      3.03 o 
  -1   6   5        8.17       12.73      0.71 o 
   0   6   5      622.54      618.39      4.62 o 
   1   6   5       16.19       14.82      0.90 o 
   2   6   5       23.37       23.50      0.97 o 
   3   6   5       12.11       11.41      0.90 o 
   4   6   5       25.33       25.14      1.95 o 
   5   6   5      187.46      194.96      4.78 o 
   6   6   5        1.10        1.13      0.29 o 
  -3   7   5       15.32       13.39      1.20 o 
  -2   7   5      174.74      158.93      4.50 o 
  -1   7   5      844.60      770.97      6.90 o 
   0   7   5       79.22       86.55      1.56 o 
   1   7   5     1486.35     1422.59      7.25 o 
   2   7   5      256.04      258.89      2.85 o 
   3   7   5       82.22       85.49      3.56 o 
   4   7   5      776.20      751.02     10.48 o 
   5   7   5        0.71        1.30      0.57 o 
   6   7   5       89.13       76.76      1.72 o 
  -3   8   5       96.16      113.37      2.80 o 
  -2   8   5        5.59        2.14      0.62 o 
  -1   8   5        4.90       13.69      1.09 o 
   0   8   5       35.96       33.08      1.65 o 
   1   8   5       13.22       14.92      0.95 o 
   2   8   5     1632.07     1635.67     15.86 o 
   3   8   5      303.95      317.63      6.84 o 
   4   8   5        1.18        1.71      0.67 o 
   5   8   5       38.32       31.55      1.71 o 
  -2   9   5        5.96        6.38      0.77 o 
  -1   9   5      165.98      156.36      4.59 o 
   0   9   5      440.73      431.86      4.49 o 
   1   9   5      163.15      160.05      3.23 o 
   2   9   5      304.23      317.91      6.78 o 
   3   9   5        7.79        8.25      1.13 o 
   4   9   5      127.68      123.71      3.71 o 
   5   9   5      182.14      164.71      3.32 o 
  -1  10   5       11.19       12.86      0.83 o 
   0  10   5      119.64      109.98      2.27 o 
   1  10   5        3.12        3.47      0.49 o 
   2  10   5       55.02       53.22      2.50 o 
   3  10   5       17.73       18.26      1.43 o 
   4  10   5        2.73        2.97      0.56 o 
   0  11   5        2.64        0.84      0.26 o 
   1  11   5       56.09       51.12      1.90 o 
   2  11   5        4.93        4.45      0.61 o 
   3  11   5       45.73       42.48      1.66 o 
  -2 -11   6      249.74      241.42      3.97 o 
  -1 -11   6       65.38       65.79      2.25 o 
   0 -11   6      241.81      221.39      3.70 o 
  -3 -10   6       22.60       23.19      1.28 o 
  -2 -10   6       88.97       89.77      3.08 o 
  -1 -10   6        2.82        2.67      0.66 o 
   0 -10   6      327.31      330.72      6.10 o 
   1 -10   6      109.35      110.13      3.07 o 
  -4  -9   6        0.43        0.65      0.31 o 
  -3  -9   6      105.34      109.35      2.24 o 
  -2  -9   6       31.67       32.27      1.91 o 
  -1  -9   6       46.30       51.95      2.72 o 
   0  -9   6        0.13        0.67      0.59 o 
   1  -9   6       97.40      101.16      3.58 o 
   2  -9   6       20.49       21.23      1.27 o 
  -5  -8   6       61.14       62.59      1.95 o 
  -4  -8   6       16.50       15.65      1.32 o 
  -3  -8   6      146.45      147.01      3.38 o 
  -2  -8   6      194.52      190.64      4.81 o 
  -1  -8   6       27.49       30.18      2.18 o 
   0  -8   6      377.08      384.91      7.85 o 
   1  -8   6        0.06        0.28      0.50 o 
   2  -8   6      100.28      100.87      2.07 o 
   3  -8   6       28.15       27.21      1.13 o 
  -5  -7   6        1.36        1.23      0.27 o 
  -4  -7   6      284.30      293.81      5.98 o 
  -3  -7   6      376.74      374.86      4.94 o 
  -2  -7   6       16.96       15.53      1.39 o 
  -1  -7   6      216.40      211.75      5.52 o 
   0  -7   6       61.86       55.71      2.98 o 
   1  -7   6      314.60      307.73      6.96 o 
   2  -7   6      195.79      190.33      3.17 o 
   3  -7   6      113.59      108.43      2.84 o 
  -5  -6   6      267.10      243.97      3.26 o 
  -4  -6   6      284.92      299.26      6.23 o 
  -3  -6   6      836.60      795.94      7.24 o 
  -2  -6   6     1496.27     1512.29     13.62 o 
  -1  -6   6       40.12       42.44      1.68 o 
   0  -6   6      620.87      622.77      6.84 o 
   1  -6   6     1890.88     1809.28     16.21 o 
   2  -6   6        0.03        0.45      0.27 o 
   3  -6   6        8.68       10.24      1.03 o 
   4  -6   6       56.52       45.34      1.75 o 
  -5  -5   6      181.13      189.04      3.03 o 
  -4  -5   6       61.32       61.64      2.87 o 
  -3  -5   6      447.93      460.52      5.44 o 
  -2  -5   6      271.18      290.57      3.00 o 
  -1  -5   6       21.28       18.11      0.85 o 
   0  -5   6     1016.82      993.07      8.90 o 
   1  -5   6      267.84      245.15      3.98 o 
   2  -5   6      292.82      297.74      3.59 o 
   3  -5   6      397.35      376.68      4.82 o 
   4  -5   6      229.04      232.03      4.56 o 
  -5  -4   6      152.24      155.11      3.76 o 
  -4  -4   6        1.25        2.54      0.69 o 
  -3  -4   6      199.47      200.09      2.87 o 
  -2  -4   6        3.55        4.30      0.37 o 
  -1  -4   6        0.71        1.83      0.43 o 
   0  -4   6      596.16      577.33     12.32 o 
   1  -4   6       85.64       91.71      3.29 o 
   2  -4   6      334.00      331.11      3.74 o 
   3  -4   6      105.57      105.75      2.61 o 
   4  -4   6      271.76      263.53      3.93 o 
   5  -4   6       39.01       36.60      1.54 o 
  -6  -3   6       38.28       38.92      1.42 o 
  -5  -3   6       21.56       20.17      0.99 o 
  -4  -3   6      178.15      181.30      8.00 o 
  -3  -3   6        2.03        3.30      0.39 o 
  -2  -3   6       43.53       42.75      2.23 o 
  -1  -3   6        5.98        9.08      0.94 o 
   0  -3   6       69.89       70.92      1.85 o 
   1  -3   6      547.62      547.42      7.71 o 
   2  -3   6       79.77       71.93      1.65 o 
   3  -3   6       59.57       60.92      2.95 o 
   4  -3   6       30.01       35.68      2.31 o 
   5  -3   6       31.98       29.86      1.58 o 
  -5  -2   6        3.48        3.01      0.71 o 
  -4  -2   6      205.60      200.42      4.54 o 
  -3  -2   6       47.10       45.47      1.59 o 
  -2  -2   6        0.86        1.58      0.49 o 
  -1  -2   6      181.86      187.58      3.02 o 
   0  -2   6      347.40      368.16      5.62 o 
   1  -2   6      312.30      325.39      5.55 o 
   2  -2   6      150.02      151.83      4.21 o 
   3  -2   6      187.11      185.36      2.74 o 
   4  -2   6       84.75       90.89      3.68 o 
   5  -2   6       40.31       37.61      2.10 o 
  -5  -1   6       45.39       45.00      2.21 o 
  -4  -1   6        0.23        0.94      0.65 o 
  -3  -1   6        0.63        0.89      0.24 o 
  -2  -1   6       40.28       33.94      1.59 o 
  -1  -1   6        0.52        2.68      1.64 o 
   0  -1   6     1197.89     1130.90      9.56 o 
   1  -1   6      721.36      726.41      7.79 o 
   2  -1   6      286.67      274.80      5.34 o 
   3  -1   6      546.08      574.08      5.53 o 
   4  -1   6       47.62       48.25      2.66 o 
   5  -1   6      116.94      141.61      4.20 o 
  -5   0   6      926.26      940.81      9.51 o 
  -4   0   6      390.26      379.47      6.91 o 
  -3   0   6      156.80      176.24      2.48 o 
  -2   0   6     1221.20     1230.79     10.47 o 
  -1   0   6        0.14        1.49      0.96 o 
   0   0   6      179.58      136.89      2.14 o 
   1   0   6      192.70      226.75      6.10 o 
   2   0   6       19.25       24.72      1.04 o 
   3   0   6      203.58      197.04      3.01 o 
   4   0   6     2035.54     1985.80     16.61 o 
   5   0   6      243.32      239.71      5.50 o 
   6   0   6      364.46      408.54      4.93 o 
  -5   1   6       65.62       69.21      2.39 o 
  -4   1   6       91.62       93.71      3.40 o 
  -3   1   6       72.96       67.25      2.03 o 
  -2   1   6       71.05       68.06      2.66 o 
  -1   1   6       64.11       57.63      1.88 o 
   0   1   6      475.66      461.02      3.81 o 
   1   1   6      676.41      709.44      9.40 o 
   2   1   6      292.59      320.68      7.64 o 
   3   1   6     1381.58     1247.16     18.86 o 
   4   1   6      887.35      856.42     10.68 o 
   5   1   6      177.65      189.21      4.93 o 
   6   1   6       76.48       82.35      2.35 o 
  -5   2   6       21.20       20.49      0.80 o 
  -4   2   6        6.23        6.64      0.62 o 
  -3   2   6      115.22      120.28      3.28 o 
  -2   2   6        5.02        5.94      0.60 o 
  -1   2   6      720.04      726.67      7.32 o 
   0   2   6       39.61       39.32      1.64 o 
   1   2   6       15.93       23.59      8.83 o 
   2   2   6       95.12      105.21      1.98 o 
   3   2   6      105.47      105.03      2.35 o 
   4   2   6      863.11      795.25     10.13 o 
   5   2   6       34.46       39.71      2.26 o 
   6   2   6       75.07       74.33      2.27 o 
  -5   3   6       64.90       60.33      1.73 o 
  -4   3   6       32.51       30.97      1.26 o 
  -3   3   6        0.55        3.81      2.94 o 
  -2   3   6       49.55       47.31      1.33 o 
  -1   3   6      301.02      311.69      5.20 o 
   0   3   6       32.35       26.00      1.46 o 
   1   3   6        0.51        0.18      0.25 o 
   2   3   6       17.90       18.31      1.42 o 
   3   3   6       42.31       36.09      1.45 o 
   4   3   6      627.02      601.37      8.17 o 
   5   3   6       61.31       60.58      2.73 o 
   6   3   6      122.69      131.68      2.94 o 
  -4   4   6       51.46       52.82      1.57 o 
  -3   4   6       31.63       30.61      1.35 o 
  -2   4   6       49.01       59.31      1.54 o 
  -1   4   6       22.21       27.96      1.00 o 
   0   4   6        0.64        1.19      0.40 o 
   1   4   6       30.05       30.44      1.77 o 
   2   4   6        7.03        6.78      0.91 o 
   3   4   6      216.47      228.79      5.06 o 
   4   4   6       29.67       29.07      1.94 o 
   5   4   6      240.95      241.69      3.63 o 
   6   4   6        0.04        0.26      0.26 o 
  -4   5   6        7.32        8.59      0.85 o 
  -3   5   6       40.51       36.07      1.41 o 
  -2   5   6       16.88       22.20      1.92 o 
  -1   5   6       28.27       24.58      0.99 o 
   0   5   6        4.61        2.96      0.36 o 
   1   5   6        6.96        7.59      0.66 o 
   2   5   6      100.00       91.67      1.89 o 
   3   5   6       16.51       15.34      1.04 o 
   4   5   6      132.97      149.63      4.47 o 
   5   5   6        7.07        7.49      0.67 o 
   6   5   6       12.24       14.39      0.85 o 
  -4   6   6        1.17        1.86      0.37 o 
  -3   6   6      159.44      159.98      2.60 o 
  -2   6   6        1.02        1.44      0.39 o 
  -1   6   6      306.74      307.27      4.28 o 
   0   6   6      157.32      151.11      2.42 o 
   1   6   6      157.18      163.88      2.42 o 
   2   6   6      506.44      495.51      4.60 o 
   3   6   6       57.80       54.15      2.82 o 
   4   6   6      489.95      473.90      8.15 o 
   5   6   6      113.22      102.98      3.26 o 
  -3   7   6       61.74       65.42      2.30 o 
  -2   7   6        8.79       10.64      0.75 o 
  -1   7   6      137.41      140.35      2.87 o 
   0   7   6      210.92      213.93      3.86 o 
   1   7   6        9.82        9.49      0.77 o 
   2   7   6      292.67      296.63      4.52 o 
   3   7   6       68.12       69.28      3.23 o 
   4   7   6       16.11       18.55      1.65 o 
   5   7   6      100.24       99.69      3.05 o 
  -3   8   6       18.34       22.67      1.11 o 
  -2   8   6      165.27      150.96      3.78 o 
  -1   8   6       97.70       86.22      2.10 o 
   0   8   6        1.50        2.33      0.34 o 
   1   8   6      444.34      450.04      5.05 o 
   2   8   6        0.08        1.17      0.67 o 
   3   8   6      198.08      201.33      5.39 o 
   4   8   6       48.15       47.97      2.47 o 
   5   8   6       21.89       20.92      1.29 o 
  -2   9   6      145.24      149.98      3.10 o 
   0   9   6       15.70       16.88      0.86 o 
   1   9   6      162.21      168.58      3.80 o 
   2   9   6       41.20       44.32      2.52 o 
   3   9   6      111.86      111.79      3.75 o 
   4   9   6       69.01       70.30      2.62 o 
  -1  10   6       20.41       20.56      1.19 o 
   0  10   6       20.95       20.60      1.43 o 
   1  10   6       16.36       24.09      1.66 o 
   2  10   6       50.95       50.58      2.35 o 
   3  10   6       20.09       19.62      1.40 o 
   4  10   6        5.27        4.08      0.57 o 
   1  11   6       30.83       28.98      1.33 o 
   2  11   6       21.52       19.90      1.15 o 
   3  11   6        1.40        1.33      0.31 o 
  -3 -10   7        5.19        6.48      0.58 o 
  -2 -10   7       51.15       52.01      2.11 o 
  -1 -10   7       26.38       27.84      2.05 o 
   0 -10   7      162.68      153.30      7.01 o 
   1 -10   7       14.53       13.69      0.96 o 
  -3  -9   7       43.74       41.28      1.27 o 
  -2  -9   7        4.99        5.45      0.89 o 
  -1  -9   7       12.65       14.37      1.35 o 
   0  -9   7      134.86      132.45      4.10 o 
   1  -9   7        5.55        5.06      0.53 o 
   2  -9   7        0.07        0.32      0.24 o 
  -4  -8   7      172.39      161.01      3.62 o 
  -3  -8   7      531.97      517.34      5.17 o 
  -2  -8   7       19.79       23.21      1.85 o 
  -1  -8   7      523.21      529.27      8.60 o 
   0  -8   7       37.99       40.00      2.48 o 
   1  -8   7       87.46       90.48      3.56 o 
   2  -8   7        7.83        9.01      0.98 o 
  -5  -7   7       93.30      100.80      2.41 o 
  -4  -7   7        0.43        0.85      0.46 o 
  -3  -7   7      156.61      167.77      6.21 o 
  -2  -7   7      105.05      114.64      4.01 o 
  -1  -7   7      117.04      119.75      4.16 o 
   0  -7   7      131.83      129.37      4.49 o 
   1  -7   7       27.63       25.31      2.02 o 
   2  -7   7      182.28      179.26      4.77 o 
   3  -7   7       16.37       14.89      0.87 o 
  -5  -6   7        1.23        2.49      0.39 o 
  -4  -6   7      211.12      217.47      3.18 o 
  -3  -6   7      109.94      107.57      4.02 o 
  -2  -6   7       87.36       85.92      2.45 o 
  -1  -6   7        0.68        1.68      0.56 o 
   0  -6   7      235.16      232.48      5.87 o 
   1  -6   7      194.23      185.19      5.33 o 
   2  -6   7      108.40      105.46      3.87 o 
   3  -6   7       85.20       85.85      1.88 o 
   4  -6   7       57.81       56.11      1.53 o 
  -5  -5   7       16.64       16.51      0.80 o 
  -4  -5   7      202.17      218.87      2.81 o 
  -3  -5   7      106.62      105.75      3.38 o 
  -2  -5   7      114.55      117.53      2.32 o 
  -1  -5   7        1.38        1.28      0.24 o 
   0  -5   7      138.71      135.92      2.44 o 
   1  -5   7      322.78      313.71      6.75 o 
   2  -5   7       24.12       20.77      1.20 o 
   3  -5   7      396.17      398.43     10.18 o 
   4  -5   7        3.77        4.69      0.61 o 
  -5  -4   7        0.27        0.29      0.31 o 
  -4  -4   7       39.00       41.97      1.27 o 
  -3  -4   7      198.23      202.55      3.62 o 
  -2  -4   7      155.10      158.55      2.48 o 
  -1  -4   7       80.23       74.34      1.21 o 
   0  -4   7        1.40        1.52      0.31 o 
   1  -4   7       88.54       90.55      2.44 o 
   2  -4   7       40.81       43.34      1.69 o 
   3  -4   7      428.57      425.07      4.08 o 
   4  -4   7       27.30       25.78      1.16 o 
  -5  -3   7        0.74        0.85      0.39 o 
  -4  -3   7       94.67       95.61      1.92 o 
  -3  -3   7       28.13       28.29      0.94 o 
  -2  -3   7       10.17        9.26      0.62 o 
  -1  -3   7      233.47      240.25      5.32 o 
   0  -3   7      124.03      132.58      3.86 o 
   1  -3   7       25.69       39.05      7.98 o 
   2  -3   7      338.97      343.18      3.78 o 
   3  -3   7       22.81       19.96      1.16 o 
   4  -3   7      158.85      167.68      4.72 o 
   5  -3   7        0.37        0.67      0.30 o 
  -5  -2   7       14.25       13.59      1.16 o 
  -4  -2   7      240.10      242.09      6.20 o 
  -3  -2   7       18.14       18.36      0.79 o 
  -2  -2   7       56.27       55.88      1.42 o 
  -1  -2   7        1.06        0.67      0.38 o 
   0  -2   7       50.69       50.40      2.33 o 
   1  -2   7      487.55      492.96      7.32 o 
   2  -2   7       92.18       90.01      2.31 o 
   3  -2   7      291.03      301.23      4.33 o 
   4  -2   7       28.75       42.22      2.46 o 
   5  -2   7       85.48       85.39      2.57 o 
  -5  -1   7      409.00      425.61      6.21 o 
  -4  -1   7       75.77       78.83      3.17 o 
  -3  -1   7      819.12      781.08      6.84 o 
  -2  -1   7       32.88       32.91      1.09 o 
  -1  -1   7      125.55      121.20      3.57 o 
   0  -1   7        1.33        1.57      0.45 o 
   1  -1   7      777.41      743.29      8.58 o 
   2  -1   7       16.79       19.06      1.02 o 
   3  -1   7      638.12      628.45      5.30 o 
   4  -1   7      129.60      137.12      4.39 o 
   5  -1   7        4.45        5.28      0.85 o 
  -5   0   7      255.22      253.69      4.55 o 
  -4   0   7      139.59      142.23      4.22 o 
  -3   0   7        6.05        7.38      0.72 o 
  -2   0   7      101.25      129.73      2.13 o 
  -1   0   7      218.20      227.95      4.14 o 
   0   0   7     1560.57     1511.09     11.97 o 
   1   0   7      240.93      270.15      4.93 o 
   2   0   7      289.30      281.41      5.23 o 
   3   0   7      208.40      209.10      3.17 o 
   4   0   7        5.90        9.51      1.22 o 
   5   0   7      110.10      125.40      3.84 o 
  -5   1   7      356.21      369.32      4.99 o 
  -4   1   7       91.25       90.62      3.30 o 
  -3   1   7       76.38       80.48      3.25 o 
  -2   1   7      173.96      173.03      2.56 o 
  -1   1   7       66.30       68.16      2.49 o 
   0   1   7     1648.56     1558.53     17.88 o 
   1   1   7       44.22       42.02      1.67 o 
   2   1   7      415.60      386.78      7.43 o 
   3   1   7       65.15       66.01      1.93 o 
   4   1   7       77.91       84.29      3.43 o 
   5   1   7      191.39      204.20      4.95 o 
  -5   2   7      139.34      148.71      2.70 o 
  -4   2   7      130.41      138.52      3.87 o 
  -3   2   7        0.04        0.20      0.36 o 
  -2   2   7       34.01       37.33      1.52 o 
  -1   2   7      184.82      183.01     11.96 o 
   0   2   7      432.62      386.35      5.38 o 
   1   2   7      159.88      152.79      2.48 o 
   2   2   7      253.51      232.45      4.92 o 
   3   2   7      161.56      152.68      2.98 o 
   4   2   7        2.10        2.89      0.72 o 
   5   2   7      210.63      215.05      5.03 o 
   6   2   7        0.59        0.51      0.27 o 
  -4   3   7       81.20       85.79      1.88 o 
  -3   3   7        4.37        5.92      0.61 o 
  -2   3   7        4.94        6.40      1.95 o 
  -1   3   7      267.25      261.95      3.35 o 
   0   3   7       34.88       35.85      1.78 o 
   1   3   7      226.57      226.35      4.77 o 
   2   3   7       23.22       23.42      1.63 o 
   3   3   7       84.26       95.47      1.92 o 
   4   3   7      209.17      201.82      4.52 o 
   5   3   7       30.15       32.12      1.95 o 
   6   3   7      116.89      118.14      2.52 o 
  -4   4   7       49.23       50.28      2.17 o 
  -3   4   7        0.42        0.58      0.27 o 
  -2   4   7        2.31        1.93      0.40 o 
  -1   4   7       47.55       52.57      1.42 o 
   0   4   7      270.09      262.79      2.97 o 
   1   4   7       30.81       29.46      1.27 o 
   2   4   7        2.92        3.17      0.38 o 
   3   4   7        7.41        8.37      1.05 o 
   4   4   7      112.97      109.30      3.56 o 
   5   4   7       29.51       33.93      1.26 o 
  -4   5   7       33.99       30.72      1.24 o 
  -3   5   7        0.03        3.22      2.68 o 
  -2   5   7      228.34      214.95      4.93 o 
  -1   5   7      259.22      240.13      3.79 o 
   0   5   7     1202.04     1198.49     10.40 o 
   1   5   7     1421.85     1392.09      8.97 o 
   2   5   7        0.30        0.46      0.23 o 
   3   5   7      507.34      449.99      7.74 o 
   4   5   7       72.21       60.74      1.81 o 
   5   5   7       72.50       75.29      2.41 o 
  -3   6   7       65.29       56.54      1.42 o 
  -2   6   7      150.79      117.86      4.82 o 
  -1   6   7        1.76        3.72      0.55 o 
   0   6   7      311.84      300.04      9.94 o 
   1   6   7      811.67      836.30     10.23 o 
   2   6   7      159.33      162.78      4.22 o 
   3   6   7        1.56        2.12      0.70 o 
   4   6   7        3.24        0.87      0.32 o 
   5   6   7       70.61       63.74      3.34 o 
  -3   7   7       58.42       59.02      1.87 o 
  -2   7   7       12.86       13.05      1.48 o 
  -1   7   7      360.42      357.90      6.81 o 
   0   7   7      126.21      124.63      3.92 o 
   1   7   7      204.47      199.91      4.99 o 
   2   7   7      382.61      392.98      5.21 o 
   3   7   7       74.71       75.84      3.30 o 
   4   7   7      474.09      469.22      4.82 o 
   5   7   7        6.74        4.71      0.50 o 
  -2   8   7       11.58       10.72      0.93 o 
  -1   8   7       77.36       82.39      1.95 o 
   0   8   7      117.50      114.71      3.46 o 
   1   8   7       29.46       30.15      2.08 o 
   2   8   7      190.31      199.03      5.44 o 
   3   8   7       87.34       85.40      3.38 o 
   4   8   7      158.17      170.14      2.66 o 
   5   8   7       54.19       45.93      1.59 o 
  -1   9   7       13.24       12.33      0.77 o 
   0   9   7       34.17       34.94      1.65 o 
   1   9   7       50.47       52.79      2.65 o 
   2   9   7       25.13       24.38      1.79 o 
   3   9   7      230.79      233.64      5.05 o 
   4   9   7       16.18       17.30      1.04 o 
   0  10   7        1.69        1.33      0.41 o 
   1  10   7        2.56        3.39      0.64 o 
   2  10   7        1.75        1.70      0.51 o 
   3  10   7      282.42      283.36      4.66 o 
  -1 -10   8       46.35       41.59      1.67 o 
  -3  -9   8       25.90       16.62      1.01 o 
  -2  -9   8       40.85       36.23      1.86 o 
  -1  -9   8       58.26       51.26      1.59 o 
   0  -9   8       58.76       56.92      1.92 o 
   1  -9   8        4.42        4.26      0.65 o 
  -3  -8   8      607.46      533.52      6.80 o 
  -2  -8   8       32.20       34.18      2.06 o 
  -1  -8   8      125.66      117.13      2.72 o 
   0  -8   8      411.28      385.47      7.73 o 
   1  -8   8      154.31      150.68      7.75 o 
   2  -8   8       42.17       47.29      1.88 o 
  -3  -7   8      583.18      573.93      5.57 o 
  -2  -7   8        7.82        8.54      1.17 o 
  -1  -7   8      370.18      371.35      5.82 o 
   0  -7   8       14.66       17.26      1.15 o 
   1  -7   8      254.35      251.18     11.77 o 
   2  -7   8       11.40       14.87      1.32 o 
  -4  -6   8       42.66       40.72      1.30 o 
  -3  -6   8      334.92      345.98      8.89 o 
  -2  -6   8       53.15       54.10      2.04 o 
  -1  -6   8      275.99      277.39      4.44 o 
   0  -6   8      192.42      186.22      3.69 o 
   1  -6   8       41.35       41.93      1.68 o 
   2  -6   8       39.27       39.49      2.30 o 
   3  -6   8       17.64       17.28      1.15 o 
  -5  -5   8       52.29       49.51      1.48 o 
  -4  -5   8       55.22       59.07      1.62 o 
  -3  -5   8       24.41       27.04      1.10 o 
  -2  -5   8      180.33      189.75      3.01 o 
  -1  -5   8      138.99      140.01      2.58 o 
   0  -5   8      450.83      441.41      7.73 o 
   1  -5   8        5.37        5.86      0.67 o 
   2  -5   8       35.63       35.29      2.29 o 
   3  -5   8       51.59       55.48      2.36 o 
   4  -5   8       42.95       42.20      1.27 o 
  -5  -4   8       20.36       21.48      1.15 o 
  -4  -4   8       61.10       64.32      1.47 o 
  -3  -4   8       62.34       62.54      1.39 o 
  -2  -4   8      277.46      271.96      4.75 o 
  -1  -4   8       37.05       37.75      1.35 o 
   0  -4   8      533.51      518.42      4.15 o 
   1  -4   8       99.32      103.82      3.90 o 
   2  -4   8        7.17        6.70      0.69 o 
   3  -4   8      160.60      161.16      3.09 o 
   4  -4   8        1.15        1.37      0.37 o 
  -5  -3   8        1.59        1.75      0.40 o 
  -4  -3   8       56.12       57.79      1.73 o 
  -3  -3   8      120.05      118.97      1.94 o 
  -2  -3   8       28.46       26.45      1.10 o 
  -1  -3   8      432.10      431.48      8.50 o 
   0  -3   8       26.81       34.49      1.32 o 
   1  -3   8       17.96       16.67      1.05 o 
   2  -3   8      409.19      449.80      5.31 o 
   3  -3   8       39.53       46.22      1.73 o 
   4  -3   8      209.58      220.79      3.19 o 
  -5  -2   8      105.96      102.34      2.68 o 
  -4  -2   8       10.68       12.78      1.25 o 
  -3  -2   8      309.49      310.40      4.35 o 
  -2  -2   8      421.97      413.33      5.13 o 
  -1  -2   8       93.58       84.07      1.84 o 
   0  -2   8      190.74      203.40      2.38 o 
   1  -2   8       16.65       16.07      0.81 o 
   2  -2   8      673.24      636.77      6.11 o 
   3  -2   8     1134.22     1136.07      8.79 o 
   4  -2   8      311.72      303.62      6.15 o 
   5  -2   8      149.87      167.26      2.29 o 
  -5  -1   8        1.45        2.51      0.48 o 
  -4  -1   8       94.66       98.97      3.41 o 
  -3  -1   8      239.40      241.21      4.74 o 
  -2  -1   8      223.79      233.55      3.77 o 
  -1  -1   8        0.02        1.89      0.59 o 
   0  -1   8      665.41      645.97      6.44 o 
   1  -1   8      366.40      386.11      3.70 o 
   2  -1   8       42.74       39.32      1.91 o 
   3  -1   8      693.56      707.57      7.06 o 
   4  -1   8        6.39        8.75      1.14 o 
   5  -1   8      143.76      155.14      3.75 o 
  -5   0   8        2.34        2.20      0.43 o 
  -4   0   8       52.40       57.65      2.57 o 
  -3   0   8      431.00      442.70      7.66 o 
  -2   0   8       62.06       66.90      2.04 o 
  -1   0   8      439.63      442.80     11.15 o 
   0   0   8       69.00       62.12      2.65 o 
   1   0   8      331.32      329.28     10.17 o 
   2   0   8       21.77       24.60      0.95 o 
   3   0   8      286.80      292.68      5.13 o 
   4   0   8       98.48      105.00      3.75 o 
   5   0   8        6.01        6.21      0.85 o 
  -5   1   8       24.08       25.84      1.13 o 
  -4   1   8        0.21        0.10      0.37 o 
  -3   1   8      165.88      168.57      4.68 o 
  -2   1   8       57.11       50.35      1.81 o 
  -1   1   8      459.51      465.13      8.63 o 
   0   1   8      243.02      218.12      4.68 o 
   1   1   8      224.53      211.02      3.28 o 
   2   1   8      148.10      152.42      4.23 o 
   3   1   8      199.64      201.01      3.49 o 
   4   1   8      244.76      257.99      5.87 o 
   5   1   8       19.05       19.75      1.45 o 
  -4   2   8        6.75        6.58      0.85 o 
  -3   2   8        5.31        6.27      0.97 o 
  -2   2   8       28.44       25.24      1.84 o 
  -1   2   8        2.10        3.60      0.52 o 
   0   2   8      302.89      289.23      4.68 o 
   1   2   8        0.47        1.32      0.45 o 
   2   2   8      383.68      405.97      6.89 o 
   3   2   8       20.71       23.37      1.72 o 
   4   2   8      266.34      284.22      6.09 o 
   5   2   8      182.40      184.26      4.36 o 
  -4   3   8       10.46       10.49      0.93 o 
  -3   3   8        0.13        1.27      0.54 o 
  -2   3   8       11.04       12.72      1.33 o 
  -1   3   8       27.84       24.37      1.25 o 
   0   3   8       36.50       37.33      1.40 o 
   1   3   8      346.32      333.43      4.11 o 
   2   3   8       87.58       84.56      3.10 o 
   3   3   8       54.40       56.62      2.66 o 
   4   3   8        3.71        4.67      0.94 o 
   5   3   8       12.62       15.57      1.28 o 
  -4   4   8       66.39       71.41      1.90 o 
  -3   4   8        1.56        1.97      0.35 o 
  -2   4   8        3.98        4.60      0.77 o 
  -1   4   8       27.59       27.99      1.95 o 
   0   4   8        0.24        0.72      0.41 o 
   1   4   8      828.19      797.69     21.60 o 
   2   4   8       52.05       48.79      1.68 o 
   3   4   8      621.30      599.66      5.98 o 
   4   4   8       56.99       46.58      2.93 o 
   5   4   8       10.81       16.71      1.28 o 
  -3   5   8        0.41        0.52      0.22 o 
  -2   5   8       25.19       27.44      1.23 o 
  -1   5   8        3.24        2.80      0.49 o 
   0   5   8      240.62      230.62      5.43 o 
   1   5   8       20.29       23.33      1.79 o 
   2   5   8      120.07      119.65      2.75 o 
   3   5   8       57.49       59.46      2.74 o 
   4   5   8       20.29       22.87      1.07 o 
   5   5   8       24.64       27.00      1.51 o 
  -3   6   8       38.14       34.96      1.04 o 
  -2   6   8       62.78       56.78      2.64 o 
  -1   6   8      205.12      197.13      4.13 o 
   0   6   8      367.40      371.68      6.87 o 
   1   6   8      646.33      657.64      9.14 o 
   2   6   8      130.06      131.15      2.96 o 
   3   6   8      105.50       99.49      3.61 o 
   4   6   8        0.33        0.19      0.23 o 
   5   6   8       59.73       58.58      3.31 o 
  -2   7   8       34.76       37.56      1.15 o 
  -1   7   8      107.52      112.57      3.40 o 
   0   7   8        0.51        0.68      0.54 o 
   1   7   8      540.87      558.85      6.14 o 
   2   7   8        3.96        4.08      0.89 o 
   3   7   8      239.59      253.70      5.60 o 
   4   7   8       99.91       96.52      3.20 o 
  -1   8   8       35.05       40.85      1.68 o 
   0   8   8       31.99       26.85      1.61 o 
   1   8   8       62.30       67.30      2.02 o 
   2   8   8       78.97       83.06      3.30 o 
   3   8   8       30.87       29.39      1.85 o 
   4   8   8      154.61      159.49      2.22 o 
  -1   9   8       28.15       28.11      1.43 o 
   0   9   8       71.45       70.13      2.63 o 
   1   9   8        9.08       10.65      1.14 o 
   2   9   8       39.82       41.29      2.08 o 
   3   9   8        6.51        6.27      0.81 o 
   1  10   8        3.25        2.71      0.48 o 
   2  10   8        4.35        4.10      0.57 o 
  -2  -9   9       15.49       17.82      1.09 o 
  -1  -9   9        1.87        2.06      0.29 o 
   0  -9   9        0.82        0.86      0.21 o 
  -3  -8   9       50.42       57.04      1.88 o 
  -2  -8   9       36.58       36.19      1.86 o 
  -1  -8   9        0.50        0.94      0.30 o 
   0  -8   9       33.86       31.40      1.35 o 
   1  -8   9       43.78       47.21      2.07 o 
  -3  -7   9        4.47        6.10      0.80 o 
  -2  -7   9       64.22       69.02      2.86 o 
  -1  -7   9        7.21        7.71      0.71 o 
   0  -7   9       27.90       24.99      1.25 o 
   1  -7   9      121.93      131.98      3.97 o 
   2  -7   9        9.79       10.60      0.97 o 
  -4  -6   9      215.43      208.42      3.11 o 
  -3  -6   9       48.26       58.58      2.48 o 
  -2  -6   9      132.20      135.90      4.28 o 
  -1  -6   9        6.77        7.74      0.75 o 
   0  -6   9       11.86       12.36      0.95 o 
   1  -6   9       92.91       88.82      3.49 o 
   2  -6   9        9.17       11.66      1.19 o 
   3  -6   9       37.58       33.18      1.28 o 
  -4  -5   9        2.44        2.82      0.49 o 
  -3  -5   9      177.28      194.88      4.75 o 
  -2  -5   9       34.20       34.90      1.63 o 
  -1  -5   9      252.40      251.15      3.40 o 
   0  -5   9       10.22       11.29      1.13 o 
   1  -5   9      147.53      152.74      4.78 o 
   2  -5   9       81.19       87.26      3.39 o 
   3  -5   9        7.25        7.51      0.83 o 
  -4  -4   9       31.40       31.17      1.46 o 
  -3  -4   9       78.74       76.62      2.14 o 
  -2  -4   9       61.37       64.03      2.16 o 
  -1  -4   9      178.94      173.86      2.82 o 
   0  -4   9      261.04      249.94      4.20 o 
   1  -4   9       45.24       44.79      2.64 o 
   2  -4   9      131.81      136.81      4.40 o 
   3  -4   9       13.92       16.42      1.33 o 
  -4  -3   9      287.61      275.39      4.74 o 
  -3  -3   9      177.58      180.14      3.36 o 
  -2  -3   9       50.57       50.95      1.91 o 
  -1  -3   9       10.74       11.62      0.74 o 
   0  -3   9      721.07      700.04      5.59 o 
   1  -3   9        1.21        2.73      0.63 o 
   2  -3   9      172.40      174.44      5.11 o 
   3  -3   9       51.90       53.15      1.74 o 
   4  -3   9        6.10        7.68      0.82 o 
  -4  -2   9       39.52       36.89      1.84 o 
  -3  -2   9        2.04        1.89      0.33 o 
  -2  -2   9        8.01        7.77      0.60 o 
  -1  -2   9      625.83      628.31     19.89 o 
   0  -2   9      102.24      113.59      2.17 o 
   1  -2   9       48.57       45.78      1.73 o 
   2  -2   9      145.99      154.36      4.69 o 
   3  -2   9      191.71      209.20      3.57 o 
   4  -2   9      147.98      153.00      2.41 o 
  -4  -1   9        3.27        2.87      0.59 o 
  -3  -1   9       45.36       45.84      1.35 o 
  -2  -1   9      226.26      220.59      3.88 o 
  -1  -1   9      423.35      430.87     17.74 o 
   0  -1   9      319.85      302.60      3.55 o 
   1  -1   9      122.48      113.93      2.62 o 
   2  -1   9        1.44        5.97      0.96 o 
   3  -1   9       13.10       17.32      1.05 o 
   4  -1   9       42.50       46.09      2.25 o 
   5  -1   9       74.50       79.43      2.20 o 
  -4   0   9       46.12       50.15      2.14 o 
  -3   0   9       27.21       26.97      1.27 o 
  -2   0   9      328.27      341.96      4.73 o 
  -1   0   9       13.81       17.28      2.64 o 
   0   0   9      696.10      666.81      7.46 o 
   1   0   9        1.49        1.13      0.34 o 
   2   0   9        8.73        6.06      0.98 o 
   3   0   9        2.91        5.63      0.64 o 
   4   0   9        0.13        0.35      0.33 o 
   5   0   9       55.21       58.23      2.05 o 
  -4   1   9       31.76       37.45      1.77 o 
  -3   1   9       85.93       83.48      3.17 o 
  -2   1   9       46.47       49.12      2.53 o 
  -1   1   9      565.55      568.99      5.93 o 
   0   1   9      244.95      246.85      3.59 o 
   1   1   9      271.66      256.42      6.28 o 
   2   1   9        9.15        8.30      0.71 o 
   3   1   9       81.49       84.38      2.27 o 
   4   1   9       58.31       60.67      1.75 o 
   5   1   9       48.00       49.18      1.97 o 
  -4   2   9       31.74       37.74      1.65 o 
  -3   2   9       15.20       15.01      1.35 o 
  -2   2   9        0.95        1.11      0.54 o 
  -1   2   9      392.62      408.94      7.18 o 
   0   2   9       11.86       12.03      0.86 o 
   1   2   9      221.78      210.74      5.13 o 
   2   2   9        0.69        0.45      0.41 o 
   3   2   9      130.33      132.82      2.85 o 
   4   2   9      122.18      130.91      4.49 o 
   5   2   9        2.73        2.42      0.50 o 
  -4   3   9        0.16       -0.38      0.38 o 
  -3   3   9      121.32      127.65      3.62 o 
  -2   3   9      202.89      205.23      5.13 o 
  -1   3   9      519.30      537.62      8.42 o 
   0   3   9     2032.25     1989.92     13.68 o 
   1   3   9       20.64       21.37      1.17 o 
   2   3   9      630.47      592.55      8.85 o 
   3   3   9       25.82       17.94      1.54 o 
   4   3   9      103.59      111.47      2.50 o 
   5   3   9        0.51        2.54      0.50 o 
  -3   4   9      188.87      166.08      3.75 o 
  -2   4   9       90.05       83.31      3.19 o 
  -1   4   9      188.66      188.61      4.99 o 
   0   4   9      828.45      842.85      7.06 o 
   1   4   9       85.23       93.77      2.40 o 
   2   4   9        0.17        0.25      0.40 o 
   3   4   9       45.56       30.95      1.98 o 
   4   4   9      137.71      123.52      4.16 o 
   5   4   9       32.68       39.38      1.68 o 
  -3   5   9       19.24       21.84      1.17 o 
  -2   5   9       46.37       49.30      2.30 o 
  -1   5   9       71.71       75.11      3.08 o 
   0   5   9        1.68        2.42      0.88 o 
   1   5   9      356.28      351.94      6.49 o 
   2   5   9        2.06        1.62      0.48 o 
   3   5   9      439.17      430.38      4.85 o 
   4   5   9        2.69        2.57      0.54 o 
   5   5   9        1.29        1.06      0.31 o 
  -2   6   9        0.09        0.93      0.50 o 
  -1   6   9       18.64       22.58      1.63 o 
   0   6   9      210.32      219.13      5.16 o 
   1   6   9        0.41        0.32      0.33 o 
   2   6   9      296.83      292.75      5.52 o 
   3   6   9       66.30       68.92      1.92 o 
   4   6   9       73.71       72.87      3.84 o 
  -2   7   9       25.55       31.82      1.21 o 
  -1   7   9        2.49        2.97      0.66 o 
   0   7   9       97.77      105.10      3.26 o 
   1   7   9      170.94      171.81      3.16 o 
   2   7   9      196.17      200.97      4.88 o 
   3   7   9       40.67       43.13      1.45 o 
   4   7   9       56.50       56.69      2.17 o 
  -1   8   9        0.55        0.60      0.28 o 
   0   8   9        2.15        2.23      0.45 o 
   1   8   9       65.32       66.06      1.79 o 
   2   8   9       79.96       80.14      2.82 o 
   3   8   9      284.69      290.12      3.30 o 
   0   9   9      131.43      144.22      3.05 o 
   1   9   9       53.74       45.09      2.58 o 
   2   9   9       80.84       75.06      2.13 o 
  -2  -8  10       14.30       12.59      0.91 o 
  -1  -8  10       32.31       25.86      1.40 o 
   0  -8  10        0.33        0.94      0.26 o 
  -3  -7  10      157.50      161.47      2.98 o 
  -2  -7  10       24.44       28.39      1.59 o 
  -1  -7  10       97.29       90.19      1.96 o 
   0  -7  10       19.02       18.18      0.97 o 
   1  -7  10       56.98       59.96      2.30 o 
  -3  -6  10       28.61       28.26      1.49 o 
  -2  -6  10      275.12      273.46      5.41 o 
  -1  -6  10       97.07       90.21      2.17 o 
   0  -6  10      116.65      107.53      2.42 o 
   1  -6  10       66.10       66.97      2.78 o 
   2  -6  10        4.43        5.88      0.77 o 
  -3  -5  10      147.95      152.98      3.73 o 
  -2  -5  10      274.03      270.13      5.72 o 
  -1  -5  10      143.38      135.58      3.72 o 
   0  -5  10       45.37       44.26      2.77 o 
   1  -5  10      440.60      443.61      7.63 o 
   2  -5  10      428.06      442.64      6.82 o 
   3  -5  10      153.19      152.99      2.80 o 
  -3  -4  10      399.18      385.99     10.13 o 
  -2  -4  10        0.23        2.73      0.63 o 
  -1  -4  10        4.69        4.65      0.51 o 
   0  -4  10      116.48      118.21      2.29 o 
   1  -4  10      207.14      226.88      5.67 o 
   2  -4  10      610.54      645.64      8.99 o 
   3  -4  10      189.35      175.17      3.70 o 
  -4  -3  10       87.47       79.71      1.91 o 
  -3  -3  10       19.75       22.10      2.15 o 
  -2  -3  10       24.10       28.43      1.41 o 
  -1  -3  10      282.33      281.15      4.46 o 
   0  -3  10      211.61      217.55      3.11 o 
   1  -3  10       17.85       15.80      1.57 o 
   2  -3  10      240.31      250.86      5.83 o 
   3  -3  10       55.26       63.00      2.50 o 
  -4  -2  10      184.34      176.25      3.17 o 
  -3  -2  10       25.67       25.77      0.93 o 
  -2  -2  10       71.04       70.71      2.20 o 
  -1  -2  10        0.52        0.54      0.36 o 
   0  -2  10      166.94      164.35      2.66 o 
   1  -2  10       22.58       24.33      1.30 o 
   2  -2  10       33.45       30.81      2.11 o 
   3  -2  10       11.09       12.99      2.43 o 
   4  -2  10        7.71       10.67      0.81 o 
  -4  -1  10       63.72       65.68      2.02 o 
  -3  -1  10      168.63      166.43      2.84 o 
  -2  -1  10        0.15        1.03      0.28 o 
  -1  -1  10      196.61      206.90      3.75 o 
   0  -1  10        0.07        2.74      0.63 o 
   1  -1  10      144.17      150.94      3.12 o 
   2  -1  10       16.47       14.05      1.44 o 
   3  -1  10        7.94        6.49      0.61 o 
   4  -1  10       54.16       57.61      2.09 o 
  -4   0  10        0.88        1.17      0.34 o 
  -3   0  10       62.17       60.84      2.10 o 
  -2   0  10      129.57      135.82      2.87 o 
  -1   0  10       33.87       35.87      1.46 o 
   0   0  10      312.61      312.68      4.88 o 
   1   0  10       99.59       97.49      2.44 o 
   2   0  10        6.53        5.97      0.98 o 
   3   0  10       38.39       37.55      1.44 o 
   4   0  10      100.70      101.51      2.93 o 
  -4   1  10       43.32       42.96      1.52 o 
  -3   1  10        0.22        0.50      0.25 o 
  -2   1  10       63.15       67.54      2.83 o 
  -1   1  10       26.27       26.02      1.76 o 
   0   1  10      676.63      671.65      8.74 o 
   1   1  10       83.50       82.01      2.21 o 
   2   1  10       74.86       74.22      3.18 o 
   3   1  10       29.19       33.42      1.37 o 
   4   1  10       15.75       14.71      1.08 o 
  -3   2  10        3.28        3.12      0.61 o 
  -2   2  10       18.30       19.71      1.55 o 
  -1   2  10        7.41        4.48      0.85 o 
   0   2  10      647.29      658.32     10.97 o 
   1   2  10      179.38      183.31      5.70 o 
   2   2  10      478.14      478.24      7.94 o 
   3   2  10      156.87      144.04      2.80 o 
   4   2  10       59.18       72.92      1.70 o 
  -3   3  10        4.37        3.84      0.63 o 
  -2   3  10        1.14        0.73      0.68 o 
  -1   3  10       60.36       57.63      2.71 o 
   0   3  10        0.19        1.06      0.46 o 
   1   3  10      220.79      223.96      3.56 o 
   2   3  10        8.80       11.28      1.28 o 
   3   3  10       85.71       88.63      4.83 o 
   4   3  10       48.40       52.14      1.58 o 
  -3   4  10       49.03       47.33      1.65 o 
  -2   4  10       90.36       88.38      2.94 o 
  -1   4  10       94.50      102.10      3.46 o 
   0   4  10      539.26      541.49      7.58 o 
   1   4  10        2.48        3.82      0.55 o 
   2   4  10      113.86      113.92      3.78 o 
   3   4  10        2.70        5.31      0.55 o 
   4   4  10       73.81       77.32      3.56 o 
  -2   5  10       45.57       49.65      1.96 o 
  -1   5  10        9.09        9.42      1.16 o 
   0   5  10      192.69      194.22      9.72 o 
   1   5  10      126.17      119.16      2.07 o 
   2   5  10       35.77       38.23      2.13 o 
   3   5  10       99.04      103.22      3.22 o 
   4   5  10        1.58        3.67      0.36 o 
  -2   6  10        3.00        5.97      0.62 o 
  -1   6  10       53.48       54.27      2.17 o 
   0   6  10        0.94        0.59      0.23 o 
   1   6  10       54.91       52.38      1.33 o 
   2   6  10       52.83       58.71      1.68 o 
   3   6  10       87.74       90.04      4.45 o 
   4   6  10       74.50       84.38      1.57 o 
  -1   7  10      142.84      145.92      3.92 o 
   0   7  10      106.40      102.98      2.05 o 
   1   7  10        4.60        4.02      0.45 o 
   2   7  10       90.22       86.38      2.06 o 
   3   7  10        3.52        2.69      0.33 o 
   0   8  10       55.44       52.81      1.79 o 
   1   8  10       22.80       20.97      0.79 o 
   2   8  10      101.96      101.47      1.74 o 
  -1  -7  11       47.26       43.08      1.56 o 
   0  -7  11        5.16        4.06      0.51 o 
  -2  -6  11       24.13       26.38      1.41 o 
  -1  -6  11      133.74      117.89      3.08 o 
   0  -6  11       16.94       17.29      0.80 o 
   1  -6  11       29.83       27.20      1.48 o 
  -3  -5  11        2.90        4.03      0.53 o 
  -2  -5  11       50.21       50.82      2.14 o 
  -1  -5  11      192.41      175.28      4.15 o 
   0  -5  11      162.50      143.80      4.02 o 
   1  -5  11       22.82       19.63      1.42 o 
   2  -5  11       29.59       29.94      1.51 o 
  -2  -4  11      176.66      167.91      2.93 o 
  -1  -4  11      194.40      194.78     10.14 o 
   0  -4  11      111.01       99.96      2.27 o 
   1  -4  11      256.76      257.48      5.47 o 
   2  -4  11      232.29      242.24      4.80 o 
  -3  -3  11       63.99       59.96      2.05 o 
  -2  -3  11       17.83       19.15      1.07 o 
  -1  -3  11      150.41      149.57      7.10 o 
   0  -3  11       43.39       40.20      1.50 o 
   1  -3  11       18.95       18.09      1.54 o 
   2  -3  11        7.82        9.60      1.09 o 
   3  -3  11        3.91        5.10      0.61 o 
  -3  -2  11       30.44       28.52      1.47 o 
  -2  -2  11       40.37       41.98      1.56 o 
  -1  -2  11       62.95       62.06      2.30 o 
   0  -2  11        7.19        9.57      0.64 o 
   1  -2  11        0.63        7.02      4.08 o 
   2  -2  11        9.81        9.90      1.19 o 
   3  -2  11        0.27        1.27      0.43 o 
  -3  -1  11        5.66        5.55      0.45 o 
  -2  -1  11      128.70      129.79      3.83 o 
  -1  -1  11        3.98        4.74      0.61 o 
   0  -1  11       84.52       84.98      1.81 o 
   1  -1  11       90.51      103.57      2.47 o 
   2  -1  11        2.38        4.09      0.85 o 
   3  -1  11       22.78       26.35      1.59 o 
  -3   0  11       54.46       52.56      1.32 o 
  -2   0  11       36.47       37.13      1.56 o 
  -1   0  11       34.12       38.82      2.23 o 
   0   0  11        0.07        0.35      0.29 o 
   1   0  11       68.72       74.19      2.07 o 
   2   0  11        7.32        9.77      1.19 o 
   3   0  11       44.95       47.99      2.19 o 
  -3   1  11      437.41      423.06      3.61 o 
  -2   1  11      110.09      112.83      2.33 o 
  -1   1  11     1206.49     1230.24      8.04 o 
   0   1  11      426.27      436.79      4.90 o 
   1   1  11      239.94      251.08      4.08 o 
   2   1  11      385.04      387.62      6.90 o 
   3   1  11       18.68       21.48      1.49 o 
   4   1  11       24.18       18.58      0.94 o 
  -3   2  11        5.07        3.51      0.35 o 
  -2   2  11       83.15       77.01      1.88 o 
  -1   2  11      466.41      457.88      6.69 o 
   0   2  11       65.26       67.58      1.51 o 
   1   2  11      106.53      108.28      3.58 o 
   2   2  11        2.98        0.85      0.50 o 
   3   2  11       29.34       23.27      1.53 o 
   4   2  11       71.17       73.14      1.31 o 
  -2   3  11       98.87       97.77      2.78 o 
  -1   3  11       14.09       13.71      1.24 o 
   0   3  11      180.65      181.38      2.90 o 
   1   3  11      108.20      108.39      3.47 o 
   2   3  11      198.33      197.57      4.72 o 
   3   3  11       84.04       77.99      5.37 o 
   4   3  11        5.02        4.63      0.48 o 
  -2   4  11       25.99       27.24      1.35 o 
  -1   4  11       20.48       22.83      1.49 o 
   0   4  11        1.74        1.23      0.32 o 
   1   4  11       97.93       92.75      2.08 o 
   2   4  11        0.95        1.61      0.49 o 
   3   4  11      108.97      101.27      8.54 o 
  -1   5  11       25.37       27.88      1.47 o 
   0   5  11       83.79       80.69      2.61 o 
   1   5  11        0.10        0.14      0.37 o 
   2   5  11       18.39       17.63      1.29 o 
   3   5  11        9.05        8.02      0.99 o 
  -1   6  11       10.23       10.25      0.76 o 
   0   6  11       20.01       19.32      1.18 o 
   1   6  11        0.16        0.40      0.24 o 
   2   6  11       36.50       35.18      1.62 o 
   3   6  11        7.95        9.56      0.76 o 
   1   7  11      121.35      108.06      2.18 o 
   2   7  11       30.99       39.51      1.44 o 
  -1  -5  12      158.21      135.99      2.75 o 
   0  -5  12       68.44       65.56      1.93 o 
  -2  -4  12        2.22        2.72      0.45 o 
  -1  -4  12       17.59       14.70      1.05 o 
   0  -4  12      154.60      138.14      3.12 o 
   1  -4  12        4.06        3.59      0.59 o 
  -2  -3  12        4.37        7.16      0.85 o 
  -1  -3  12       16.18       19.62      2.85 o 
   0  -3  12       78.29       68.66      2.40 o 
   1  -3  12       30.06       31.76      1.74 o 
   2  -3  12       11.27        9.87      0.91 o 
  -2  -2  12       32.39       34.91      1.73 o 
  -1  -2  12       31.18       34.31      1.94 o 
   0  -2  12        3.81        6.80      1.36 o 
   1  -2  12       28.77       24.74      1.60 o 
   2  -2  12        3.76        3.71      0.65 o 
  -2  -1  12       57.06       57.90      2.19 o 
  -1  -1  12       13.37       15.30      1.31 o 
   0  -1  12      211.63      221.18     12.46 o 
   1  -1  12       20.99       24.37      1.63 o 
   2  -1  12       36.71       40.62      2.00 o 
   3  -1  12       41.15       42.28      1.58 o 
  -2   0  12        0.84        1.03      0.38 o 
  -1   0  12       81.71       85.48      2.93 o 
   0   0  12      101.05      104.52      5.68 o 
   1   0  12        0.46        0.44      0.37 o 
   2   0  12       46.91       40.56      1.99 o 
   3   0  12      128.30      146.30      3.09 o 
  -2   1  12       24.27       24.43      1.65 o 
  -1   1  12        7.98        8.46      0.97 o 
   0   1  12       13.14       12.56      0.82 o 
   1   1  12       53.73       51.94      2.27 o 
   2   1  12       26.70       29.24      1.69 o 
   3   1  12       96.13      111.45      2.79 o 
  -2   2  12       58.73       58.60      3.16 o 
  -1   2  12      398.89      404.47     18.79 o 
   0   2  12       21.58       21.67      1.71 o 
   1   2  12       42.60       41.60      1.97 o 
   2   2  12      126.65      125.90      3.39 o 
   3   2  12       37.70       40.96      1.66 o 
  -1   3  12      212.42      212.40     10.33 o 
   0   3  12       68.59       64.58      4.45 o 
   1   3  12        5.50        4.96      0.68 o 
   2   3  12       95.35       94.45      2.80 o 
   3   3  12       30.48       28.09      1.31 o 
  -1   4  12       19.81       22.19      1.10 o 
   0   4  12        9.66        9.37      0.96 o 
   1   4  12       37.49       33.70      1.53 o 
   2   4  12        0.90        1.90      0.42 o 
   0   5  12        9.95        7.33      0.42 o 
   1   5  12        0.46        0.43      0.22 o 
   2   5  12       28.05       25.74      1.21 o 
   1  -2  13       92.75       87.22      2.24 o 
  -1  -1  13      180.21      187.82      3.44 o 
   0  -1  13        1.55        4.40      0.63 o 
   1  -1  13      296.47      267.67      4.10 o 
  -1   0  13      292.39      293.93      4.22 o 
   0   0  13      167.45      186.98      3.33 o 
   1   0  13      198.16      179.43      3.41 o 
  -1   1  13       38.74       38.58      1.47 o 
   0   1  13       96.46      103.01      2.36 o 
   1   1  13       19.02       21.44      1.17 o 
   0   2  13       35.70       33.08      1.24 o 
   1   2  13       43.08       38.71      1.44 o 
                                                 
